# Supplementary material for: Identification of ETV6-RUNX1-like and DUX4-rearranged subtypes in paediatric B-cell precursor acute lymphoblastic leukaemia
Source: Nat Commun. 2016 Jun 6;7:11790. doi: 10.1038/ncomms11790 (PMC4897744; doi:10.1038/ncomms11790)
Supplement: Supplementary Data 1 — Cytogenetic data on the 195 pediatric BCP ALL cases [file ncomms11790-s2.xlsx]

## Sheet: Supp. Data 1
Supplementary Data 1. Cytogenetic data on the 195 pediatric BCP ALL cases
Case ID	Karyotype	Sex	Age	WBC count (x109/l)	Genetic subtype prior to RNA-seq	Genetic subtype after RNA-seq	SNP array data	Blood/BM	NOPHO protocol
1	56,XX,+X,+4,+6,+8,+10,+14,+17,+18,+21,+21	F	2	17	High hyperdiploidy	High hyperdiploidy	No	Blood	ALL-92
2	46,XX,?der(4)t(4;5)(q21;q13-14),-6,t(12;21)(p13;q22),+r (partly based on FISH)	F	11	6.8	ETV6-RUNX1	ETV6-RUNX1	No	BM	ALL-92
3	Failure	F	3	6.6	Failed karyotype	ETV6-RUNX1	No	BM	ALL-92
4	47,XX,+mar	F	3	31	B-other	Ph-like	No	BM	ALL-92
5	Failure	M	2	496	Failed karyotype	Ph-like	Yes	Blood	ALL-92
6	46,XY,t(12;21)(p13;q22) (based on FISH)	M	1	14	ETV6-RUNX1	ETV6-RUNX1	No	BM	ALL-92
7	47,XX,+8/46,XX,add(6)(p24)	F	1	59	B-other	MLL	Yes	BM	ALL-92
8	Failure	M	4	39	Failed karyotype	B-other, with fusion	Yes	Blood	ALL-92
9	46,XX,+2mar,inc	F	1	93	B-other	B-other, with fusion	Yes	Blood	ALL-92
10	47-48,XY,t(9;11)(p21;q23),+1-2mar	M	2	24	MLL	MLL	Yes	BM	ALL-92
11	46,X,-X,-9,-10,-11,-12,+3mar	F	1	44	B-other	B-other, with fusion	Yes	Blood	ALL-92
12	56,XY,+X,+Y,+4,t(?5;9)(q?;p13-21),+6,+8,+10,+14,+17,+18,+21,inc	M	2	54	High hyperdiploidy	High hyperdiploidy	Yes	Blood	ALL-92
13	46,XY,del(2)(p11),add(3)(p11),add(6)(q21),add(12)(p13),der(12)t(12;21)(p13;q22),ider(21)(q10)t(12;21),+2-3mar,inc (partly based on FISH)	M	4	55	ETV6-RUNX1	ETV6-RUNX1	Yes	Blood	ALL-92
14	53,XX,+X,+8,+14,+15,+17,+21,+21	F	2	129	High hyperdiploidy	High hyperdiploidy	Yes	BM	ALL-92
15	59,XX,+X,+4,+6,+10,+14,+17,+18,+21,+21	F	3	5	High hyperdiploidy	High hyperdiploidy	Yes	BM	ALL-92
16	57,XY,+X,+Y,+4,+6,+10,+14,+17,+18,+21,+21,+mar	M	2	12	High hyperdiploidy	High hyperdiploidy	Yes	Blood	ALL-92
17	46,XX,t(1;19)(q23;p13)	F	8	13	TCF3-PBX1	TCF3-PBX1	No	BM	ALL-92
18	??,XY,+X,+4,+6,+10,+14,+17,+18,+21,+21,+21 (based on FISH)	M	3	4.4	High hyperdiploidy	High hyperdiploidy	No	BM	ALL-92
19	52,XX,+X,+4,+6,+14,+17,+21	F	6	6.2	High hyperdiploidy	High hyperdiploidy	Yes	Blood	ALL-92
20	46,X,-?X,-13,-17,+3mar	F	11	148	B-other	B-other, with fusion	Yes	Blood	ALL-92
21	53-54,XY,+X,+4,+12,+21,+21,+mar,inc	M	17	1.8	High hyperdiploidy	High hyperdiploidy	No	BM	ALL-92
22	46,XY,del(11)(q23),der(19)t(11;19)(q23;?)/46,XY,der(1)ins(1;11)(p36;q13q23),del(3)(q13),der(11)t(3;11)(q13;q13),der(19)t(11;19) (partly based on FISH)	M	0	130	MLL	MLL	No	BM	other
23	55,XY,+X,+4,+6,+14,+17,+18,+21,+21,+22	M	1	85	High hyperdiploidy	High hyperdiploidy	Yes	BM	ALL-92
24	??,X?,t(12;21)(p13;q22),+der(21)t(12;21) (based on FISH)	F	4	2.4	ETV6-RUNX1	ETV6-RUNX1	Yes	BM	ALL-92
25	48-49,XY,+?X,?add(10)(q22),+17,+21	M	5	5.3	B-other	Ph-like	Yes	Blood	ALL-92
26	52,XX,+X,+4,+8,+10,+18,+21	F	4	6.8	High hyperdiploidy	High hyperdiploidy	Yes	BM	ALL-92
27	57,XX,+X,+X,+4,+6,+10,+14,+14,+17,+18,+21,+21/56,idem,der(8)t(8;14)(p12;q?),-14/57,idem,+8,der(8)x2,-14 (partly based on FISH)	F	15	3.5	High hyperdiploidy	High hyperdiploidy	Yes	BM	ALL-92
28	54,XY,+X,+4,+6,+10,+14,+17,+18,+21	M	3	6.6	High hyperdiploidy	High hyperdiploidy	Yes	BM	ALL-92
29	52,XY,+X,dup(1)(q21q42),+6,+10,+11,+21,+21	M	3	2.1	High hyperdiploidy	High hyperdiploidy	Yes	BM	ALL-92
30	46,XX,t(12;21)(p13;q22) (based on FISH)	F	3	1.8	ETV6-RUNX1	ETV6-RUNX1	Yes	BM	ALL-92
31	59-60,XXY,-1,-2,-3,-7,-9,add(11)(q23),-13,-15,-16,-18,-19,-20,+21,inc	M	6	5.2	High hyperdiploidy	High hyperdiploidy	No	BM	ALL-92
32	46,XY,t(12;21)(p13;q22) (based on FISH)	M	10	2.6	ETV6-RUNX1	ETV6-RUNX1	No	BM	ALL-92
33	49,XX,+X,t(12;21)(p13;q22),+18,+21 (partly based on FISH)	F	3	20	ETV6-RUNX1	ETV6-RUNX1	Yes	BM	ALL-92
34	46,XY,i(8)(q10)	M	8	7.6	B-other	Ph-like	Yes	BM	ALL-92
35	46,XY,add(6)(q27)	M	7	2.1	B-other	DUX4-rearranged	Yes	BM	ALL-92
36	54,XX,+X,+4,+6,+14,+17,+18,+21,+21	F	4	3	High hyperdiploidy	High hyperdiploidy	Yes	BM	ALL-92
37	??,X?,+X,t(12;21)(p13;q22) (based on FISH)	M	6	2.8	ETV6-RUNX1	ETV6-RUNX1	Yes	BM	ALL-92
38	53,XX,+4,+6,+10,+14,+18,+21,+21	F	5	6.3	High hyperdiploidy	High hyperdiploidy	Yes	BM	ALL-92
39	47,XX,+X,t(1;12)(q21;p13)	F	5	4.7	B-other	B-other, with fusion	No	BM	ALL-92
40	48,XX,+X,del(1)(q41q44),add(7)(p?),del(9)(p11p22),+21c	F	5	18	DS-ALL	Ph-like	No	BM	ALL-92
41	46,XX,del(12)(p12p13),t(12;21)(p13;q22) (based on FISH)	F	4	3.3	ETV6-RUNX1	ETV6-RUNX1	Yes	BM	ALL-92
42	50-56,XY,+X,+4,+6,+14,+17,+18,+add(21)(q?),+der(?)t(?;21),inc (partly based on FISH)	M	3	30	High hyperdiploidy	High hyperdiploidy	Yes	Blood	ALL-92
43	47,XX,t(4;9)(q25;p12),t(9;22)(q34;q11),+der(22)t(9;22)	F	5	14.5	BCR-ABL1	BCR-ABL1	Yes	Blood	ALL-92
44	55,XX,+X,+4,+6,+7,+10,+14,+17,+18,+21	F	3	19	High hyperdiploidy	High hyperdiploidy	Yes	BM	ALL-92
45	46,XY	M	0	189	Normal karyotype	Ph-like	Yes	Blood	Interfant -99
46	??,X?,+1,der(1)x2,der(19)t(1;19)(q23;p13),+der(?)t(?;1),+der(?)t(?;1),inc (based on FISH)	M	4	16	TCF3-PBX1	TCF3-PBX1	Yes	BM	ALL-92
47	Failure	M	3	41	Failed karyotype	DUX4-rearranged	Yes	BM	ALL-92
48	50-52,XY,+X,+6,+13,+15,+17,+21	M	2	2.8	High hyperdiploidy	High hyperdiploidy	No	BM	ALL-92
49	62,XXY,+Y,-1,-2,-3,der(5)t(1;5)(q21;q21),-7,-13,+14,-15,-16,-19,-20,+21	M	2	6.2	High hyperdiploidy	High hyperdiploidy	Yes	Blood	ALL-92
50	46,XY,dup(5)(q34q35),der(6)t(X;6)(q21;q14),del(11)(q14q25),t(12;21)(p13;q22) (partly based on FISH)	M	5	8	ETV6-RUNX1	ETV6-RUNX1	Yes	BM	ALL-92
51	46,XY,t(9;22)(q34;q11)	M	9	132	BCR-ABL1	BCR-ABL1	Yes	BM	ALL-92
52	48,XY,dup(10)(p11p15),t(12;21)(p13;q22),+16,+21 (partly based on FISH)	M	8	77	ETV6-RUNX1	ETV6-RUNX1	Yes	BM	ALL-92
53	46,XY	M	10	1.4	Normal karyotype	DUX4-rearranged	Yes	BM	ALL-92
54	54,XY,+X,+6,dup(9)(p11p24),+10,+14,+17,+18,+21,+21	M	10	4.1	High hyperdiploidy	High hyperdiploidy	Yes	BM	ALL-92
55	59,XXX,-2,-3,-9,del(9)(p21p21)x2,-11,-12,-13,+14,-15,-16,-19,-20,+21,-22 (partly based on FISH)	F	16	2	High hyperdiploidy	High hyperdiploidy	Yes	BM	ALL-92
56	55,XY,+X,dup(1)(q12q44),+4,+5,+6,idic(7)(p11),+8,+10,+14,+17,+21	M	3	51	High hyperdiploidy	High hyperdiploidy	Yes	BM	ALL-92
57	46,XX,t(12;21)(p13;q22) (based on FISH)	F	7	2.8	ETV6-RUNX1	ETV6-RUNX1	Yes	BM	ALL-92
58	46,XX,t(11;19)(q23;p13)	F	0	258	MLL	MLL	Yes	BM	Interfant -99
59	46,XY,der(19)t(1;19)(q23;p13)	M	14	15	TCF3-PBX1	TCF3-PBX1	Yes	BM	ALL-92
60	45,XX,t(7;22)(p15;q11),dic(9;20)(p13;q11)	F	1	14	dic(9;20)(p13;q11)	dic(9;20)	Yes	BM	ALL-92
61	47,XY,t(12;21)(p13;q22),+der(21)t(12;21) (based on FISH)	M	9	0.9	ETV6-RUNX1	ETV6-RUNX1	Yes	BM	ALL-92
62	Failure	F	10	55	Failed karyotype	Ph-like	Yes	BM	ALL-92
63	47,XY,+i(1)(q10),del(13)(q21),der(19)t(1;19)(q23;p13)/46,XY,del(6)(q22),der(12)del(12)(p11)add(12)(q21),del(13),der(19)t(1;19)	M	3	15	TCF3-PBX1	TCF3-PBX1	Yes	BM	ALL-2000
64	46,XY,del(1)(q21),-7,-12,+mar,inc	M	1	22	B-other	ETV6-RUNX1-like	No	BM	ALL-2000
65	??,X?,der(11)t(X;11),t(12;21)(p13;q22),+der(21)t(12;21) (based on FISH)	M	4	25	ETV6-RUNX1	ETV6-RUNX1	Yes	BM	ALL-2000
66	43-46,XX,der(19)t(1;19)(q23;p13),+mar	F	8	72	TCF3-PBX1	TCF3-PBX1	Yes	BM	ALL-2000
67	Failure	M	11	2	Failed karyotype	DUX4-rearranged	Yes	BM	ALL-2000
68	46,XX	F	2	25	Normal karyotype	ETV6-RUNX1-like	Yes	BM	ALL-2000
69	46,XY,t(4;11)(q21;q23)	M	1	507	MLL	MLL	Yes	BM	Interfant -99
70	45,XY,-18,der(20)t(18;20)(q11;q11)	M	13	65	B-other	Ph-like	Yes	BM	ALL-2000
71	Failure	M	5	71	Failed karyotype	ETV6-RUNX1	Yes	BM	ALL-2000
72	Failure	F	1	191	Failed karyotype	B-other, without fusion	Yes	BM	ALL-2000
73	50,XY,+X,+14,+21,+21	M	15	59	B-other	Ph-like	Yes	BM	ALL-2000
74	26,X,+X,+14,+21/52,idemx2	F	12	23	Hypodiploid	Hypodiploid	Yes	BM	ALL-2000
75	46,XY	M	14	2	Normal karyotype	DUX4-rearranged	Yes	BM	ALL-2000
76	45,XX,dic(9;20)(p13;q11)	F	1	94	dic(9;20)(p13;q11)	dic(9;20)	Yes	BM	ALL-2000
77	47-48,XX,+X,der(7)del(7)(p11p14)del(7)(p22),dic(9;20)(p13;q11),t(11;17)(q21;q23),+21,+mar	F	3	2.6	dic(9;20)(p13;q11)	dic(9;20)	No	BM	ALL-2000
78	56,XY,+X,+4,+6,+10,+14,+14,+der(17)t(3;17)(q21;p11)+18,+18,+21	M	7	8.1	High hyperdiploidy	High hyperdiploidy	Yes	BM	ALL-2000
79	47,Y,dup(X)(q21q28),del(9)(p11p21),t(9;22)(q34;q11),del(11)(q22q25),+21c	M	8	65	BCR-ABL1	BCR-ABL1	Yes	BM	other
80	??,X?,t(12;21)(p13;q22),+der(21)t(12;21) (based on FISH)	M	6	4.5	ETV6-RUNX1	ETV6-RUNX1	Yes	BM	ALL-2000
81	Failure	M	10	5.2	Failed karyotype	B-other, with fusion	Yes	BM	ALL-2000
82	54,XY,+X,+4,+6,+10,+14,+17,+18,+21/55,idem,+21	M	2	8.8	High hyperdiploidy	High hyperdiploidy	Yes	BM	ALL-2000
83	46,XX,t(1;19)(q23;p13),inc	F	3	69	TCF3-PBX1	TCF3-PBX1	No	BM	ALL-2000
84	46,XY,dup(X)(q25q28),t(12;21)(p13;q22),add(16)(q21) (partly based on FISH)	M	5	39	ETV6-RUNX1	ETV6-RUNX1	Yes	BM	ALL-2000
85	47,XY,t(3;7)(p25;p12),+21c,inc	M	3	28	DS-ALL	ETV6-RUNX1-like	Yes	BM	ALL-2000
86	55,XY,+X,+4,i(7)(q10),+8,+9,+10,+14,+18,+21,+21	M	6	3.2	High hyperdiploidy	High hyperdiploidy	Yes	BM	ALL-2000
87	46,XY,del(6)(q14q22),del(6)(q24q27),dup(8)(q13q24),der(12)t(12;21)(p13;q22),del(13)(q13q31),ider(21)(q10)t(12;21) (partly based on FISH)	M	7	2.5	ETV6-RUNX1	ETV6-RUNX1	Yes	BM	ALL-2000
88	37,XXXc,-2,-3,-7,-9,-13,-14,-15,-16,-17,-20	F	12	4	Hypodiploid	Hypodiploid	No	BM	ALL-2000
89	46,XX,del(6)(q21),t(12;21)(p13;q22)/47,XX,t(12;21),+21/47,XX,t(12;21),+der(21)t(12;21) (partly based on FISH)	F	6	8.1	ETV6-RUNX1	ETV6-RUNX1	Yes	BM	ALL-2000
90	54,XX,+X,+6,+10,+14,+17,+18,+21,+21	F	2	9.7	High hyperdiploidy	High hyperdiploidy	Yes	BM	ALL-2000
91	46,XX,der(12)t(12;21)(p1?;q?)t(12;16)(q1?;p11),del(16)(p11),del(21)(q21q22),der(21)t(12;21)(p13;q22)t(12;12)(p13;q13) (partly based on FISH)	F	6	4.7	ETV6-RUNX1	ETV6-RUNX1	No	BM	ALL-2000
92	46,XY,t(12;21)(p13;q22)/47,idem,+16/47,idem,der(6)t(X;6)(?;q1?),+16 (partly based on FISH)	M	5	13	ETV6-RUNX1	ETV6-RUNX1	Yes	BM	ALL-2000
93	??,X?,t(12;21)(p13;q22),+der(?)t(?;21)(?;q?)/??,X?,t(12;21),+21,+der(?)t(?;12)t(12;21) (based on FISH)	M	3	4.1	ETV6-RUNX1	ETV6-RUNX1	Yes	BM	ALL-2000
94	47,XY,+?mar	M	1	13	B-other	B-other, without fusion	Yes	BM	ALL-2000
95	54,XX,+X,+6,+8,+14,+17,+18,+21,+21	F	1	3.4	High hyperdiploidy	High hyperdiploidy	Yes	BM	ALL-2000
96	53-54,XY,+X,+6,+14,+17,+18,+21,+21	M	1	36	High hyperdiploidy	High hyperdiploidy	Yes	BM	ALL-2000
97	Failure	F	8	16	Failed karyotype	B-other, with fusion	No	BM	ALL-2000
98	87-93,XXXX,+X,+X,+8,+10,+17,+21,+21,+21,+21	F	4	3.4	Near Tetraploid	B-other, without fusion	No	Blood	ALL-2000
99	46-47,XX,der(2)t(2;5)(p13;q13),del(4)(q11),del(5)(q13),der(6)t(2;6)(p13;p22),-9,del(12)(p11),der(12)t(4;12)(q11;p12),?add(13)(q?),-15,+21,der(21)t(12;21) (partly based on FISH)	F	3	4	ETV6-RUNX1	ETV6-RUNX1	Yes	BM	other
100	46,XX	F	7	16	Normal karyotype	B-other, with fusion	Yes	BM	ALL-2000
101	55,XX,+X,+4,+6,+8,+14,+14,+21,+21,+21	F	5	15	High hyperdiploidy	High hyperdiploidy	Yes	BM	ALL-2000
102	46,XX,t(11;17)(q23;p13)	F	1	3.1	MLL	MLL	No	BM	ALL-2000
103	46,XY	M	4	1.7	Normal karyotype	B-other, without fusion	Yes	BM	ALL-2000
104	54,XX,+X,+4,+6,+14,+17,+18,+21,+21	F	3	3.8	High hyperdiploidy	High hyperdiploidy	Yes	BM	ALL-2000
105	Failure	M	14	1.6	Failed karyotype	ETV6-RUNX1-like	No	BM	ALL-2000
106	57-58,XXX,-1,-2,-3,-7,-9,-11,-12,-13,+14,-15,-16,+18,-19,-20,+21,-22	F	7	1.8	High hyperdiploidy	High hyperdiploidy	No	BM	ALL-2000
107	46,XY,der(2)ins(2;7)(q3?;?),der(7)del(7)(?p?)?inv(7) (based on FISH)	M	2	1.6	B-other	B-other, with fusion	Yes	BM	ALL-2000
108	52-59,XY,+X,+X,+4,+5,+8,+10,der(13;14)(q10;q10)c,+14,+17,+18,+20,+21,+21,+22	M	7	1.7	High hyperdiploidy	High hyperdiploidy	Yes	BM	ALL-2000
109	47,XY,idic(7)(p11),del(12)(q21q21),+21c	M	13	17	DS-ALL	B-other, with fusion	Yes	BM	ALL-2000
110	62,XX,-Y,-1,-2,-7,-9,+10,-11,-12,+14,-15,-16,+18,-19,-20,+21,-22	M	4	4.2	High hyperdiploidy	High hyperdiploidy	Yes	BM	ALL-2000
111	45,XX,dic(7;12)(p11;p11)	F	2	3.5	B-other	ETV6-RUNX1-like	Yes	BM	ALL-2000
112	57,XY,+X,+Y,+4,+5,+6,+10,+14,+17,+21,+21,+21	M	3	15	High hyperdiploidy	High hyperdiploidy	Yes	BM	ALL-2000
113	53,XY,+X,+6,+14,+17,+18,+21,+21	M	2	6	High hyperdiploidy	High hyperdiploidy	No	BM	ALL-2000
114	??,X?,t(12;21)(p13;q22) (based on FISH)	M	4	164	ETV6-RUNX1	ETV6-RUNX1	Yes	BM	ALL-2000
115	46,XX,t(4;11)(q21;q23),inc	F	0	215	MLL	MLL	No	Blood	Interfant -99
116	Failure	M	4	1.8	Failed karyotype	B-other, with fusion	No	Blood	ALL-2000
117	??,X?,del(12)(p13p13),t(12;21)(p13;q22) (based on FISH)	F	3	16	ETV6-RUNX1	ETV6-RUNX1	Yes	BM	ALL-2000
118	45,XX,add(6)(q15),del(12)(p11),t(12;21)(p13;q22),-13,add(15)(q22) (partly based on FISH)	F	5	5.9	ETV6-RUNX1	ETV6-RUNX1	Yes	BM	ALL-2000
119	54,XX,+X,+4,+6,+10,+14,+17,+18,+21/55,idem,+21	M	3	5.4	High hyperdiploidy	High hyperdiploidy	Yes	BM	ALL-2000
120	46,XY,t(4;11)(q21;q23)	M	13	492	MLL	MLL	Yes	BM	ALL-2000
121	??,X?,t(12;21)(p13;q22) (based on FISH)	F	2	5.9	ETV6-RUNX1	ETV6-RUNX1	No	BM	ALL-2000
122	47,XX,dup(8)(q21q24),del(13)(q13q34),dup(14)(q32q32),del(15)(q13q21),del(15)(q26q26),+21c	F	14	1.6	DS-ALL	Ph-like	Yes	BM	ALL-2000
123	46,XY,del(12)(p13p13),t(12;21)(p13;q22)/47,idem,+der(21)t(12;21) (based on FISH)	M	3	3.1	ETV6-RUNX1	ETV6-RUNX1	Yes	BM	ALL-2000
124	46,XY	M	6	13	Normal karyotype	DUX4-rearranged	Yes	BM	ALL-2000
125	57,XY,+X,+4,+5,+6,+9,+10,+14,+16,+18,+21,+21	M	5	16	High hyperdiploidy	High hyperdiploidy	Yes	BM	ALL-2000
126	??,XX,t(12;21)(p13;q22),inc (based on FISH)	F	6	14	ETV6-RUNX1	ETV6-RUNX1	Yes	BM	ALL-2000
127	??,X?,der(11)(q23) (based on FISH)	F	0	187	MLL	MLL	Yes	BM	Interfant -99
128	53,XY,+X,+6,+10,+17,+18,+21,+21	M	3	4.7	High hyperdiploidy	High hyperdiploidy	Yes	BM	ALL-2000
129	46,XX,t(12;21)(p13;q22) (based on FISH)	F	3	30	ETV6-RUNX1	ETV6-RUNX1	Yes	BM	ALL-2000
130	55,XY,+X,+6,+9,+14,+14,+17,+18,+21,+21/55,idem,dup(4)(p15p16),dup(10)(q11q26)	M	5	2.2	High hyperdiploidy	High hyperdiploidy	Yes	BM	ALL-2000
131	??,X,-X,+4,+4,+6,+6,+8,+8,+10,+10,t(12;21)(p13;q22)x1-2,+14,+14,+17,+17,+18,+18,+21,+21,+21 (based on FISH)	F	10	2.6	ETV6-RUNX1	ETV6-RUNX1	Yes	BM	ALL-2000
132	46,XY,t(12;21)(p13;q22) (based on FISH)	M	6	7.5	ETV6-RUNX1	ETV6-RUNX1	Yes	BM	ALL-2000
133	46,XY,add(7)(q3?),inc	M	0	4.3	B-other	B-other, with fusion	Yes	BM	ALL-2000
134	??,?X,t(12;21)(p13;q22),+der(21)t(12;21) (based on FISH)	M	2	3.1	ETV6-RUNX1	ETV6-RUNX1	No	BM	ALL-2000
135	46,XX,t(4;11)(q21;q23)	F	0	184	MLL	MLL	Yes	Blood	Interfant -99
136	62,XX,-Y,-1,-2,-3,-8,-9,-13,+14,-15,-19,-20,+21,+21	M	1	30	High hyperdiploidy	High hyperdiploidy	Yes	BM	ALL-2000
137	54-55,X,+X,-Y,+4,+6,+?add(7)(p11),-9,+11,+12,+14,+17,+18,+21,+21	M	3	3.2	High hyperdiploidy	High hyperdiploidy	No	BM	ALL-2000
138	46,XY,t(12;21)(p13;q22)/46,idem,add(12)(p13) (partly based on FISH)	M	6	14	ETV6-RUNX1	ETV6-RUNX1	Yes	BM	ALL-2000
139	50,XY,+4,+5,t(8;14)(q11;q32),t(9;22)(q34;q11),+der(14)t(8;14),der(16)t(14;16)(q11;p13)t(8;14),+21	M	4	25	BCR-ABL1	BCR-ABL1	Yes	BM	EsPhALL
140	46,XX,t(1;19)(q23;p13)	F	2	7.2	TCF3-PBX1	TCF3-PBX1	Yes	BM	ALL-2000
141	45-46,XY,del(1)(p?p?),del(3)(q21),add(7)(p1?)	M	11	5.1	B-other	B-other, with fusion	Yes	BM	ALL-2000
142	46,XX,t(12;21)(p13;q22) (based on FISH)	F	10	5.5	ETV6-RUNX1	ETV6-RUNX1	Yes	BM	ALL-2000
143	46,XY,t(12;21)(p13;q22) (based on FISH)	M	4	9.6	ETV6-RUNX1	ETV6-RUNX1	No	Blood	ALL-2000
144	48-49,XY,+19,+20,+21c,+21	M	5	7	DS-ALL	Ph-like	Yes	BM	ALL-2008
145	46,XX,der(14)(q32)	F	12	3.6	B-other	Ph-like	No	BM	ALL-2008
146	56,XY,+X,?del(2)(q11),+4,+5,+6,del(6)(q21),+8,?add(11)(p15),+14,del(14)(q23),+17,+19,+20,+21,+21,+22	M	9	1.8	High hyperdiploidy	High hyperdiploidy	No	BM	ALL-2008
147	53,XX,+X,+6,+14,+17,+18,+21,+21	F	4	16	High hyperdiploidy	High hyperdiploidy	Yes	BM	ALL-2008
148	??,XY,+4,+6,+14,+17,+18,+21,+21 (based on FISH)	M	2	7.7	High hyperdiploidy	High hyperdiploidy	Yes	BM	ALL-2008
149	46-47,XX,del(12)(p13),t(12;21)(p13;q22),+der(21)t(12;21)/47,idem,del(6)(q?23) (partly based on FISH)	F	5	2.5	ETV6-RUNX1	ETV6-RUNX1	No	BM	ALL-2008
150	47,XY,+7	M	11	48	B-other	Ph-like	Yes	BM	ALL-2008
151	47,XX,del(12)(p13p13),+22,der(22)t(1;22)(q21;p11)x2 (partly based on FISH)	F	14	9.7	B-other	B-other, with fusion	Yes	BM	ALL-2008
152	45,XX,-11,?der(19)del(19)(p13p13)t(11;19)(q23;q?13) (partly based on FISH)	F	0	802	MLL	MLL	No	Blood	ALL-2008
153	56,XX,+X,+4,+6,+10,+10,+14,+17,+18,+21,+21	F	11	4.7	High hyperdiploidy	High hyperdiploidy	Yes	BM	ALL-2008
154	??,X?,+9,t(9;22)(q34;q11),+18,+der(22)t(9;22)(q34;q11),inc (based on FISH)	M	3	150	BCR-ABL1	BCR-ABL1	Yes	Blood	ALL-2008
155	48,XX,t(12;21)(p13;q22),+21,+22/48,idem,del(6)(q21q2?5) (partly based on FISH)	F	3	8.9	ETV6-RUNX1	ETV6-RUNX1	Yes	BM	ALL-2008
156	47,XX,+21c	F	3	2.8	DS-ALL	Ph-like	Yes	BM	ALL-2008
157	46,XX,der(19)t(1;19)(q23;p13)	F	9	35	TCF3-PBX1	TCF3-PBX1	Yes	BM	ALL-2008
158	60,XXX,+X,-1,-2,-3,-5,-7,-8,+10,-11,-12,-13,-16,-19,+21,-22	F	8	5	High hyperdiploidy	High hyperdiploidy	Yes	BM	ALL-2008
159	54-56,XY,+X,+4,+6,+10,+14,+17,+18,+18,?+der(19)t(1;19)(q11;p13),+21,+21	M	2	14	High hyperdiploidy	High hyperdiploidy	Yes	BM	ALL-2008
160	46,XY,der(19)t(1;19)(q23;p13)/46,idem,i(9)(q10)	M	2	92	TCF3-PBX1	TCF3-PBX1	Yes	BM	ALL-2008
161	47,XX,+X,i(17)(q10)	F	2	57	B-other	Ph-like	Yes	BM	ALL-2008
162	57,XY,+X,+3,+4,+6,+8,+10,+14,+16,+18,+21/55-57,idem,i(7)(q10)	M	4	17	High hyperdiploidy	High hyperdiploidy	Yes	BM	ALL-2008
163	46,XX,t(11;19)(q23;p13)	F	0	137	MLL	MLL	Yes	BM	ALL-2008
164	54-57,XX,+X,+X,+4,+5,+6,der(?6)t(1;6)(q21;p25),+10,+14,i(17)(q10),+18,+21,+21	F	4	7.4	High hyperdiploidy	High hyperdiploidy	Yes	BM	ALL-2008
165	46,XX,t(1;19)(q23;p13)	F	1	12	TCF3-PBX1	TCF3-PBX1	Yes	BM	ALL-2008
166	63,XXY,+Y,-1,-3,-7,-13,-15,-16,-19,-20,+21	M	1	25	High hyperdiploidy	High hyperdiploidy	No	BM	ALL-2008
167	46,XY,t(9;11)(p21;q23)	M	0	16	MLL	MLL	No	BM	ALL-2008
168	45-46,XY,del(6)(q?),add(12)(p11),t(12;21)(p13;q22),inc (partly based on FISH)	M	6	31	ETV6-RUNX1	ETV6-RUNX1	Yes	BM	ALL-2008
169	46,XY,t(9;22)(q34;q11)/45,idem,dic(12;20)(p11;q11)	M	2	194	BCR-ABL1	BCR-ABL1	Yes	BM	EsPhALL
170	46,XX,t(11;19)(q23;p13)	F	0	160	MLL	MLL	Yes	BM	ALL-2008
171	??,X?,del(12)(p13p13),t(12;21)(p13;q22),+21,+21 (based on FISH)	F	1	31	ETV6-RUNX1	ETV6-RUNX1	Yes	BM	ALL-2008
172	??,X?,+21 (based on FISH)	M	10	3.2	B-other	B-other, with fusion	Yes	BM	ALL-2008
173	??,X?,+X,+6,+8,+8,+10,+14,+14,+18,+18,+21,+21 (based on FISH)	M	6	8.2	High hyperdiploidy	High hyperdiploidy	Yes	BM	ALL-2008
174	46,XY,del(9)(p21)/47,idem,+12	M	3	17	B-other	DUX4-rearranged	Yes	BM	ALL-2008
175	55,XY,+X,+4,+6,+10,+14,+der(17)t(17;19)(q?;?)del(17)(p11.2.p13.2),+18,der(19)t(17;19)(q?;?)+21,+21 (partly based on FISH)	M	13	66	High hyperdiploidy	High hyperdiploidy	Yes	BM	ALL-2008
176	45,XY,?der(1)t(1;12)(q44;p13),dic(7;12)(p11;p11),del(12)(p13),-14,ins(14;?)(q24;?),+der(?)t(?;12)(?;p13) (partly based on FISH)	M	3	5.1	B-other	ETV6-RUNX1-like	Yes	BM	ALL-2008
177	46,XY,t(12;17)(p13;q11-12)/47,idem,+21	M	1	71	B-other	B-other, with fusion	Yes	BM	ALL-2008
178	46,XY,t(12;21)(p13;q22) (based on FISH)	M	1	3.4	ETV6-RUNX1	ETV6-RUNX1	Yes	BM	ALL-2008
179	46,XY	M	5	116	Normal karyotype	DUX4-rearranged	Yes	BM	ALL-2008
180	47-48,XY,add(12)(p11),t(12;21)(p13;q22),+21 (partly based on FISH)	M	2	5.4	ETV6-RUNX1	ETV6-RUNX1	Yes	BM	ALL-2008
181	45-47,XX,del(5)(p13),-7,-8,-19,qdp(21)(q22q22),+r,+1-2mar,inc (partly based on FISH)	F	11	6.1	iAMP21	iAMP21	Yes	BM	ALL-2008
182	??,XX,+X,+4,+6,+10,+17,+18,+21,+21 (based on FISH)	F	4	4.8	High hyperdiploidy	High hyperdiploidy	Yes	BM	ALL-2008
183	47,XY,t(1;19)(q23;p13),+5	F	14	14	TCF3-PBX1	TCF3-PBX1	No	Blood	ALL-2008
184	47,XX,+X	F	2	113	B-other	B-other, with fusion	Yes	BM	ALL-2008
185	54,XY,+X,+4,+6,+8,+10,+18,+21,+21	F	8	1.8	High hyperdiploidy	High hyperdiploidy	Yes	BM	ALL-2008
186	46,XX,-5,add(6)(q?15),add(7)(q31),add(12)(p11),t(12;21)(p13;q22),-13,-13,?der(21;21)(q10;q10),+21,+2-3mar (partly based on FISH)	F	7	2.1	ETV6-RUNX1	ETV6-RUNX1	Yes	BM	ALL-2008
187	??,X?,t(12;21)(p13;q22),+der(21)t(12;21) (based on FISH)	M	3	NA	ETV6-RUNX1	ETV6-RUNX1	Yes	BM	ALL-2008
188	57,XY,+X,dup(1)(q11q44),+4,+6,+9,+10,+14,+17,+18,+18,+21,+21	M	6	2.6	High hyperdiploidy	High hyperdiploidy	Yes	BM	ALL-2008
189	52,XY,+X,+4,der(6)t(6;12)(p1?2;q15),add(8)(p?21),+9,+10,del(12)(q15),der(12)t(6;12)(p1?2;p13)ins(12;21)(p13;q22),+der(21)t(12;21)(p13;q22)x2 (partly based on FISH)	M	0	15	ETV6-RUNX1	ETV6-RUNX1	Yes	BM	ALL-2008
190	46,XY,del(12)(p13p13),t(12;21)(p13;q22) (based on FISH)	M	6	5	ETV6-RUNX1	ETV6-RUNX1	Yes	BM	ALL-2008
191	53,XX,+X,+6,+10,+11,+18,+18,+21/54,idem,+8	F	3	10	High hyperdiploidy	High hyperdiploidy	Yes	BM	ALL-2008
192	46,XX,t(1;19)(q23;p13)/45-47,idem,+6	F	3	61	TCF3-PBX1	TCF3-PBX1	Yes	BM	ALL-2008
193	46,XY,?add(7)(p21),del(12)(p13p13),t(12;21)(p13;q22),add(15)(q21),add(22)(q13) (partly based on FISH)	M	3	NA	ETV6-RUNX1	ETV6-RUNX1	Yes	BM	ALL-2008
194	55,XX,+X,+4,+6,+10,+14,+17,+18,+21,+21	F	2	NA	High hyperdiploidy	High hyperdiploidy	No	Blood	ALL-2008
195	46,XY,der(19)t(1;19)(q23;p13)	M	1	55	TCF3-PBX1	TCF3-PBX1	Yes	BM	ALL-2008
All karyotypes have previously been published
Abbreviations: BM, bone marrow; DS, Down syndrome; F, female; FISH, fluorescent in situ hybridization; M, male; NA, not available; SNP, single nucleotide polymorphism; WBC, white blood cell count
