# Supplementary material for: Identification of ETV6-RUNX1-like and DUX4-rearranged subtypes in paediatric B-cell precursor acute lymphoblastic leukaemia
Source: Nat Commun. 2016 Jun 6;7:11790. doi: 10.1038/ncomms11790 (PMC4897744; doi:10.1038/ncomms11790)
Supplement: Supplementary Data 2 — RNA-seq data on the 195 pediatric BCP ALL cases [file ncomms11790-s3.xlsx]

## Sheet: Supp. Data 2
Supplementary Data 2. RNA-seq data on the 195 pediatric BCP ALL cases
Case ID	RNA-seq reads	Mapped reads (TopHat)	Mapped reads of total (TopHat)	Mapped reads (STAR)	Mapped reads of total (STAR)
1	32818798	27864029	0.849026	30893832	0.941346
2	24078188	20037588	0.832188	21941894	0.911277
3	20652742	17276289	0.836513	18820630	0.91129
4	23002720	19424092	0.844426	21246868	0.923668
5	24589042	20009645	0.813763	21930454	0.891879
6	25356570	20571850	0.811303	22274080	0.878434
7	28220632	24275988	0.860221	26017692	0.921939
8	27308382	23675475	0.866967	25693058	0.940849
9	23506042	19883716	0.845898	21831636	0.928767
10	27544530	23578978	0.856031	25571664	0.928375
11	26969864	22787469	0.844923	24776558	0.918676
12	31596382	26461507	0.837485	28940028	0.915929
13	29190228	24960490	0.855097	27423416	0.939472
14	27760450	23578823	0.849367	25935428	0.934258
15	24444698	21082621	0.862462	22505648	0.920676
16	25072050	17241823	0.687691	14779308	0.589473
17	25217636	22689382	0.899743	23342070	0.925625
18	24737102	20134408	0.813936	22961326	0.928214
19	34290232	23416212	0.682883	20570788	0.599902
20	40066636	28269351	0.705558	23593472	0.588856
21	26300146	21858414	0.831114	22750394	0.865029
22	27207100	23560290	0.865961	25425134	0.934504
23	13503508	10417483	0.771465	12055878	0.892796
24	30481188	20775483	0.681584	17400592	0.570863
25	25067582	23276692	0.928558	23977694	0.956522
26	30246040	24108624	0.797084	27220384	0.899965
27	20617542	17848137	0.865677	19009896	0.922025
28	44303450	38379701	0.866291	41267308	0.931469
29	38203444	34441839	0.901538	35707328	0.934663
30	25433888	21729771	0.854363	23686224	0.931286
31	28185164	25903374	0.919043	26712278	0.947743
32	33976416	27333941	0.804497	30889324	0.90914
33	31525498	26724974	0.847726	29610858	0.939267
34	31398214	26918079	0.857312	28994850	0.923455
35	22191944	17122690	0.771572	17964740	0.809516
36	30947742	21358336	0.690142	18292620	0.591081
37	18144442	15291294	0.842754	16484900	0.908537
38	27286958	24770101	0.907763	25837936	0.946897
39	27107224	23392978	0.862979	25064632	0.924648
40	29029900	25360288	0.873592	27251454	0.938737
41	29700956	20060311	0.67541	17418928	0.586477
42	21381584	14457023	0.676144	12645102	0.591402
43	28604548	24018838	0.839686	25943266	0.906963
44	25219464	21725814	0.86147	23404940	0.928051
45	30503514	20751782	0.680308	18072652	0.592478
46	28198954	24187646	0.85775	25991120	0.921705
47	23895370	20135686	0.842661	21869806	0.915232
48	26797072	24446972	0.9123	25371286	0.946793
49	23125638	20192538	0.873167	21508500	0.930072
50	22262306	13302768	0.597547	12413464	0.5576
51	25891736	18274255	0.705795	15366310	0.593483
52	28449058	23657886	0.831588	25104432	0.882435
53	21765528	19341729	0.88864	20119330	0.924367
54	29996976	25218367	0.840697	27413878	0.913888
55	34779150	29358860	0.844151	31194376	0.896927
56	23789440	20368859	0.856214	21738498	0.913788
57	33819032	23321467	0.689596	20016878	0.591882
58	27910876	19477364	0.697841	16799216	0.601888
59	32043084	27492068	0.857972	29695348	0.926732
60	32380200	22580722	0.697362	19368294	0.598152
61	22549702	19343471	0.857815	20611194	0.914034
62	28520220	24857248	0.871566	26807300	0.93994
63	23726498	20336169	0.857108	21487724	0.905642
64	21973092	19066933	0.86774	20023584	0.911277
65	23500410	18329513	0.779966	21986318	0.935572
66	19860738	16857606	0.848791	18235244	0.918155
67	25469178	22068729	0.866488	23575122	0.925633
68	20844488	18059143	0.866375	19360716	0.928817
69	26537642	23496690	0.88541	24689218	0.930347
70	30424478	26191942	0.860884	28271248	0.929227
71	22849332	19106057	0.836176	20936810	0.916299
72	29169184	23652559	0.810875	26593050	0.911683
73	30555978	24925826	0.815743	27861208	0.911809
74	26693724	24029497	0.900193	24996456	0.936417
75	26345210	22550266	0.855953	24142618	0.916395
76	25634566	21804669	0.850596	23573560	0.919601
77	30146906	25991346	0.862156	28315228	0.939242
78	25433014	21680088	0.852439	23485552	0.923428
79	34213040	23341894	0.682251	20171198	0.589576
80	30024424	20771086	0.691806	17947248	0.597755
81	24656306	21627697	0.877167	22773266	0.923628
82	29932898	24239242	0.809786	27066352	0.904234
83	33428674	28841176	0.862768	31039114	0.928518
84	30782086	23103753	0.750558	24814276	0.806127
85	28293074	23978322	0.847498	26028346	0.919955
86	22888438	20118893	0.878998	21006580	0.917781
87	29455052	25600527	0.869139	27437226	0.931495
88	30294496	26224294	0.865645	28358424	0.936092
89	35921806	30247893	0.842048	33064434	0.920456
90	35877584	24894150	0.693864	21392844	0.596273
91	22968700	16864863	0.734254	20954166	0.912292
92	15767800	10518730	0.667102	9055194	0.574284
93	19258504	16346458	0.848792	17777030	0.923074
94	30348196	26838643	0.884357	28305354	0.932687
95	20442268	17937773	0.877484	19031770	0.931001
96	28653888	25824113	0.901243	26987222	0.941835
97	21654586	18726729	0.864793	20037096	0.925305
98	15027106	13494446	0.898007	14078072	0.936845
99	28887640	25404302	0.879418	26778088	0.926974
100	30431958	28196466	0.926541	28949642	0.951291
101	31556382	29262362	0.927304	29854290	0.946062
102	24693424	22997347	0.931315	23541278	0.953342
103	21515144	19093761	0.887457	20206100	0.939157
104	17211616	15727220	0.913756	16209076	0.941752
105	20814872	19966295	0.959232	19801246	0.951303
106	20382908	18353923	0.900457	19288744	0.94632
107	24725692	22031911	0.891053	22959140	0.928554
108	28388854	24928407	0.878105	26013022	0.916311
109	23789962	22717333	0.954913	22703878	0.954347
110	26420192	24892888	0.942192	25307036	0.957867
111	28247300	24735993	0.875694	26504148	0.93829
112	23923558	22675178	0.947818	22763110	0.951494
113	26056122	22053999	0.846404	23860876	0.915749
114	34199316	28654809	0.837877	31112562	0.909742
115	28412400	24601417	0.865869	26091778	0.918324
116	43040418	36870145	0.85664	38907440	0.903974
117	26850316	22721942	0.846245	24702912	0.920023
118	18231046	12113117	0.664422	10493676	0.575594
119	23990928	21029640	0.876566	22560252	0.940366
120	20760690	18831153	0.907058	19356836	0.932379
121	24073570	21814876	0.906175	22560732	0.937158
122	27844152	25132422	0.90261	26210586	0.941332
123	28269914	23047488	0.815266	25773716	0.911701
124	20784534	18495387	0.889863	19552270	0.940712
125	24621260	19843033	0.805931	22299810	0.905714
126	28165576	24371912	0.865308	26125810	0.927579
127	27837796	23214282	0.833912	25640236	0.921058
128	27764160	21261630	0.765794	24892018	0.896552
129	30187412	26007517	0.861535	27927940	0.925152
130	28313960	23449907	0.82821	25990862	0.917952
131	26683182	23344043	0.87486	24848010	0.931224
132	30995318	25673527	0.828303	28324696	0.913838
133	20231720	17057718	0.843118	17693242	0.87453
134	27551210	19432447	0.705321	24805732	0.90035
135	24829864	21095075	0.849585	22378330	0.901267
136	27560564	22790537	0.826926	25309902	0.918338
137	31127484	25944005	0.833476	28856352	0.927038
138	29326270	24059587	0.820411	25356326	0.864628
139	25694714	22295617	0.867712	24040528	0.935622
140	24883748	21350916	0.858027	22976882	0.923369
141	31764780	27232728	0.857325	29357170	0.924205
142	31681346	27227793	0.859427	29373534	0.927155
143	23775360	22263486	0.93641	22643360	0.952388
144	22851180	19761062	0.864772	21182442	0.926974
145	29243930	25152971	0.860109	27366490	0.935801
146	27004544	22719280	0.841313	24789154	0.917962
147	24457380	20876803	0.853599	22418058	0.916617
148	30602596	26314727	0.859885	28404708	0.92818
149	27523836	23945630	0.869996	25645366	0.931751
150	33920774	29661624	0.874438	31681666	0.93399
151	26536884	22211298	0.836997	24202096	0.912017
152	25241524	20853042	0.82614	23638126	0.936478
153	37366452	31409021	0.840567	34239452	0.916315
154	24952244	21659205	0.868026	22943048	0.919478
155	29201578	26001461	0.890413	27005286	0.924789
156	24713300	21821925	0.883003	22964158	0.929223
157	28144504	24669292	0.876523	25894360	0.92005
158	27482684	23568973	0.857594	25497038	0.927749
159	30152982	25803984	0.855769	27964944	0.927435
160	32772674	28009888	0.854672	30056760	0.917129
161	23368054	19729856	0.844309	21302666	0.911615
162	28080048	24045104	0.856306	25877258	0.921553
163	27440430	22962011	0.836795	25415034	0.926189
164	20931476	16496007	0.788096	19053240	0.910267
165	31563530	26195140	0.829918	29112634	0.92235
166	23755886	21275471	0.895587	22242536	0.936296
167	50720022	41776119	0.823661	45570550	0.898473
168	23535136	19725704	0.838139	21219632	0.901615
169	21174108	18786991	0.887262	19837332	0.936867
170	25654858	22131081	0.862647	23663428	0.922376
171	40093750	33232057	0.828859	36707778	0.915549
172	38448326	33368146	0.86787	35615246	0.926315
173	23187856	19683227	0.848859	21429360	0.924163
174	23174838	19911151	0.859171	21093440	0.910187
175	25084398	20504893	0.817436	23129912	0.922084
176	27678944	23465088	0.84776	25504002	0.921423
177	26322050	22020870	0.836594	24235900	0.920745
178	20596708	17382538	0.843947	18900868	0.917665
179	23762448	20661279	0.869493	21974142	0.924742
180	23675504	19966930	0.843358	21549266	0.910192
181	21868582	19263241	0.880864	20601966	0.942081
182	33206778	28400702	0.855268	30588068	0.921139
183	20960176	17145062	0.817983	19659586	0.937949
184	25231784	22729578	0.900831	23655944	0.937545
185	25234846	21979770	0.871009	23425358	0.928294
186	28682596	24934873	0.869338	26943576	0.93937
187	25398406	21781268	0.857584	23748772	0.93505
188	22938194	19884337	0.866866	21534168	0.938791
189	31829070	26017021	0.817398	29054788	0.912838
190	28247930	22669180	0.802508	25339782	0.897049
191	20664936	19007522	0.919796	19620000	0.949434
192	23828368	19508602	0.818713	21598570	0.906423
193	25848594	22539137	0.871968	23937900	0.926081
194	17221172	12587215	0.730915	13280376	0.771166
195	27031626	22249443	0.823089	24671324	0.912684
