# Supplementary material for: Identification of ETV6-RUNX1-like and DUX4-rearranged subtypes in paediatric B-cell precursor acute lymphoblastic leukaemia
Source: Nat Commun. 2016 Jun 6;7:11790. doi: 10.1038/ncomms11790 (PMC4897744; doi:10.1038/ncomms11790)
Supplement: Supplementary Data 3 — Gene fusions detected in 195 pediatric BCP ALL cases [file ncomms11790-s4.xlsx]

## Sheet: Supp. Data 3
Supplementary Data 3. Gene fusions detected in 195 pediatric BCP ALL cases
Case ID	Genetic subtype prior to RNA-seq	Genetic subtype after RNA-seq	SNP-array data	In-frame fusion 1	In-frame fusion 2	In-frame fusion 3	In-frame fusion 4	Out of frame fusion 1	Out of frame fusion 2	Reciprocal in-frame fusion	Reciprocal out-of-frame fusion	RNA-seq reads, BCR-ABL1	RNA-seq reads, ETV6-RUNX1	RNA-seq reads, MLL-fusion	RNA-seq reads, TCF3-PBX1	Mutated genes	Deleted genes/UPD
43	BCR-ABL1	BCR-ABL1	Yes	BCR-ABL1								2
51	BCR-ABL1	BCR-ABL1	Yes	BCR-ABL1						ABL1-BCR		0					IKZF1
79	BCR-ABL1	BCR-ABL1	Yes	BCR-ABL1	IGH-CRLF2							4					CDKN2A, EBF1, PAX5
139	BCR-ABL1	BCR-ABL1	Yes	BCR-ABL1						ABL1-BCR		80					CDKN2A, PAX5
154	BCR-ABL1	BCR-ABL1	Yes	BCR-ABL1						ABL1-BCR		24					IKZF1, PAX5
169	BCR-ABL1	BCR-ABL1	Yes	BCR-ABL1						ABL1-BCR		40					ETV6, IKZF1
2	ETV6-RUNX1	ETV6-RUNX1	No	ETV6-RUNX1						RUNX1-ETV6			38
3	B-other (Failed karyotype)	ETV6-RUNX1	No	ETV6-RUNX1				PAX5-RNF38		RUNX1-ETV6			28
6	ETV6-RUNX1	ETV6-RUNX1	No	ETV6-RUNX1	RUNX1-PTHLH	ETV6-CDKN1B							86
13	ETV6-RUNX1	ETV6-RUNX1	Yes	ETV6-RUNX1				RUNX1-DDX47					26
24	ETV6-RUNX1	ETV6-RUNX1	Yes	ETV6-RUNX1						RUNX1-ETV6			24			NRAS
30	ETV6-RUNX1	ETV6-RUNX1	Yes	ETV6-RUNX1						RUNX1-ETV6			2				PAX5
32	ETV6-RUNX1	ETV6-RUNX1	No	ETV6-RUNX1						RUNX1-ETV6			116			WHSC1
33	ETV6-RUNX1	ETV6-RUNX1	Yes	ETV6-RUNX1						RUNX1-ETV6			30			NRAS
37	ETV6-RUNX1	ETV6-RUNX1	Yes	ETV6-RUNX1				SNHG5-SNX14					30
41	ETV6-RUNX1	ETV6-RUNX1	Yes	ETV6-RUNX1						RUNX1-ETV6			24			FLT3	EBF1, ETV6
50	ETV6-RUNX1	ETV6-RUNX1	Yes	ETV6-RUNX1						RUNX1-ETV6			0			NRAS
52	ETV6-RUNX1	ETV6-RUNX1	Yes	ETV6-RUNX1						RUNX1-ETV6			2				PAX5
57	ETV6-RUNX1	ETV6-RUNX1	Yes	ETV6-RUNX1						RUNX1-ETV6			8				ETV6
61	ETV6-RUNX1	ETV6-RUNX1	Yes	ETV6-RUNX1									68				EBF1
65	ETV6-RUNX1	ETV6-RUNX1	Yes	ETV6-RUNX1				RUNX1-MLYCD					20
71	B-other (Failed karyotype)	ETV6-RUNX1	Yes	ETV6-RUNX1	RUNX1-FAM117A								40				ETV6, PAX5
80	ETV6-RUNX1	ETV6-RUNX1	Yes	ETV6-RUNX1						RUNX1-ETV6			12
84	ETV6-RUNX1	ETV6-RUNX1	Yes	ETV6-RUNX1						RUNX1-ETV6			2
87	ETV6-RUNX1	ETV6-RUNX1	Yes	ETV6-RUNX1				NXF1-GANAB		RUNX1-ETV6			24
89	ETV6-RUNX1	ETV6-RUNX1	Yes	ETV6-RUNX1						RUNX1-ETV6			62				ETV6, PAX5
91	ETV6-RUNX1	ETV6-RUNX1	No	ETV6-RUNX1									0
92	ETV6-RUNX1	ETV6-RUNX1	Yes	ETV6-RUNX1									8				CDKN2A
93	ETV6-RUNX1	ETV6-RUNX1	Yes	ETV6-RUNX1	RUNX1-UGGT2								10				ETV6
99	ETV6-RUNX1	ETV6-RUNX1	Yes	ETV6-RUNX1				FAM65B-VPS54					6				ETV6
114	ETV6-RUNX1	ETV6-RUNX1	Yes	ETV6-RUNX1				CRAMP1L-CLCN7		RUNX1-ETV6			32				CDKN2A, PAX5
117	ETV6-RUNX1	ETV6-RUNX1	Yes	ETV6-RUNX1						RUNX1-ETV6			8				ETV6
118	ETV6-RUNX1	ETV6-RUNX1	Yes	ETV6-RUNX1						RUNX1-ETV6			6				ETV6
121	ETV6-RUNX1	ETV6-RUNX1	No	ETV6-RUNX1						RUNX1-ETV6			0
123	ETV6-RUNX1	ETV6-RUNX1	Yes	ETV6-RUNX1									64				ETV6
126	ETV6-RUNX1	ETV6-RUNX1	Yes	ETV6-RUNX1						RUNX1-ETV6			26
129	ETV6-RUNX1	ETV6-RUNX1	Yes	ETV6-RUNX1				RUNX1-LIPA	CUX1-AFP				16
131	ETV6-RUNX1	ETV6-RUNX1	Yes	ETV6-RUNX1	ETV6-PTPRO	CLIC5-SUPT3H	CBFA2T3-GALNS						22				ETV6
132	ETV6-RUNX1	ETV6-RUNX1	Yes	ETV6-RUNX1	RUNX1-PDZD7	PDZD7-ETV6							62				CDKN2A
134	ETV6-RUNX1	ETV6-RUNX1	No	ETV6-RUNX1									44
138	ETV6-RUNX1	ETV6-RUNX1	Yes	ETV6-RUNX1				INO80-EXD1	ARL11-RNASEH2B	RUNX1-ETV6			2				CDKN2A, ETV6, IKZF1
142	ETV6-RUNX1	ETV6-RUNX1	Yes	ETV6-RUNX1						RUNX1-ETV6			10
143	ETV6-RUNX1	ETV6-RUNX1	No	ETV6-RUNX1									2
149	ETV6-RUNX1	ETV6-RUNX1	No	ETV6-RUNX1						RUNX1-ETV6			174
155	ETV6-RUNX1	ETV6-RUNX1	Yes	ETV6-RUNX1						RUNX1-ETV6			38
168	ETV6-RUNX1	ETV6-RUNX1	Yes	ETV6-RUNX1									2				CDKN2A, ETV6
171	ETV6-RUNX1	ETV6-RUNX1	Yes	ETV6-RUNX1									54				ETV6
178	ETV6-RUNX1	ETV6-RUNX1	Yes	ETV6-RUNX1									18				PAX5, TCF3
180	ETV6-RUNX1	ETV6-RUNX1	Yes	ETV6-RUNX1				RUNX1-SUMO2P13					2				ETV6
186	ETV6-RUNX1	ETV6-RUNX1	Yes	ETV6-RUNX1						RUNX1-ETV6			4
187	ETV6-RUNX1	ETV6-RUNX1	Yes	ETV6-RUNX1	RUNX1-LDLRAD4								14
189	ETV6-RUNX1	ETV6-RUNX1	Yes	ETV6-RUNX1				RUNX1-KRR1					94
190	ETV6-RUNX1	ETV6-RUNX1	Yes	ETV6-RUNX1						RUNX1-ETV6			6			WHSC1
193	ETV6-RUNX1	ETV6-RUNX1	Yes	ETV6-RUNX1									22
1	High hyperdiploidy	High hyperdiploidy	No													NRAS, CREBBP
12	High hyperdiploidy	High hyperdiploidy	Yes													FLT3	PAX5
14	High hyperdiploidy	High hyperdiploidy	Yes													NRAS
15	High hyperdiploidy	High hyperdiploidy	Yes														PAX5
16	High hyperdiploidy	High hyperdiploidy	Yes
18	High hyperdiploidy	High hyperdiploidy	No													FLT3
19	High hyperdiploidy	High hyperdiploidy	Yes
21	High hyperdiploidy	High hyperdiploidy	No													PTPN11
23	High hyperdiploidy	High hyperdiploidy	Yes													KRAS
26	High hyperdiploidy	High hyperdiploidy	Yes														IKZF1
27	High hyperdiploidy	High hyperdiploidy	Yes													KRAS	ETV6
28	High hyperdiploidy	High hyperdiploidy	Yes													CREBBP, FLT3
29	High hyperdiploidy	High hyperdiploidy	Yes													FLT3, PTPN11	PAX5
31	High hyperdiploidy	High hyperdiploidy	No
36	High hyperdiploidy	High hyperdiploidy	Yes													CREBBP, NRAS	TCF3
38	High hyperdiploidy	High hyperdiploidy	Yes														PAX5
42	High hyperdiploidy	High hyperdiploidy	Yes													PTPN11
44	High hyperdiploidy	High hyperdiploidy	Yes													FLT3
48	High hyperdiploidy	High hyperdiploidy	No													CREBBP, KRAS
49	High hyperdiploidy	High hyperdiploidy	Yes														TCF3
54	High hyperdiploidy	High hyperdiploidy	Yes													NRAS
55	High hyperdiploidy	High hyperdiploidy	Yes														CDKN2A
56	High hyperdiploidy	High hyperdiploidy	Yes														IKZF1
78	High hyperdiploidy	High hyperdiploidy	Yes													NRAS
82	High hyperdiploidy	High hyperdiploidy	Yes													FLT3
86	High hyperdiploidy	High hyperdiploidy	Yes														IKZF1
90	High hyperdiploidy	High hyperdiploidy	Yes													IKZF1, WHSC1	CDKN2A, EBF1, PAX5
95	High hyperdiploidy	High hyperdiploidy	Yes
96	High hyperdiploidy	High hyperdiploidy	Yes													KRAS, NRAS
101	High hyperdiploidy	High hyperdiploidy	Yes													NRAS
104	High hyperdiploidy	High hyperdiploidy	Yes
106	High hyperdiploidy	High hyperdiploidy	No													NRAS, PTPN11
108	High hyperdiploidy	High hyperdiploidy	Yes					SMARCA2-VLDLR									CDKN2A, ETV6, PAX5
110	High hyperdiploidy	High hyperdiploidy	Yes													FLT3, NRAS
112	High hyperdiploidy	High hyperdiploidy	Yes													NRAS
113	High hyperdiploidy	High hyperdiploidy	No
119	High hyperdiploidy	High hyperdiploidy	Yes
125	High hyperdiploidy	High hyperdiploidy	Yes													CREBBP
128	High hyperdiploidy	High hyperdiploidy	Yes													NRAS
130	High hyperdiploidy	High hyperdiploidy	Yes													NRAS	TCF3
136	High hyperdiploidy	High hyperdiploidy	Yes													KRAS
137	High hyperdiploidy	High hyperdiploidy	No
146	High hyperdiploidy	High hyperdiploidy	No					IGKV-ETV6
147	High hyperdiploidy	High hyperdiploidy	Yes													NRAS, WHSC1
148	High hyperdiploidy	High hyperdiploidy	Yes													PTPN11	CDKN2A
153	High hyperdiploidy	High hyperdiploidy	Yes														CDKN2A, PAX5, TCF3
158	High hyperdiploidy	High hyperdiploidy	Yes													KRAS
159	High hyperdiploidy	High hyperdiploidy	Yes													FLT3, WHSC1
162	High hyperdiploidy	High hyperdiploidy	Yes													FLT3	CDKN2A, EBF1, IKZF1, PAX5
164	High hyperdiploidy	High hyperdiploidy	Yes	PAX5-TMEM14B													CDKN2A, PAX5
166	High hyperdiploidy	High hyperdiploidy	No
173	High hyperdiploidy	High hyperdiploidy	Yes
175	High hyperdiploidy	High hyperdiploidy	Yes					SMARCA4-DHPS								KRAS	CDKN2A, CREBBP, PAX5, TCF3
182	High hyperdiploidy	High hyperdiploidy	Yes	CTCF-PARD6A*	P2RY8-CRLF2
185	High hyperdiploidy	High hyperdiploidy	Yes														ETV6
188	High hyperdiploidy	High hyperdiploidy	Yes
191	High hyperdiploidy	High hyperdiploidy	Yes
194	High hyperdiploidy	High hyperdiploidy	No
74	Hypodiploid	Hypodiploid	Yes
88	Hypodiploid	Hypodiploid	No
181	iAMP21	iAMP21	Yes	APBB1IP-SCARB1
7	B-other	MLL	Yes	MLL-USP2										2
10	MLL	MLL	Yes	MLL-MLLT3										18			CDKN2A, IKZF1
22	MLL	MLL	No	MLL-MLLT1										4
58	MLL	MLL	Yes	MLL-MLLT1										0		FLT3
69	MLL	MLL	Yes	MLL-AFF1						AFF1-MLL				18
102	MLL	MLL	No	MLL-GAS7*	PAX5-ZCCHC7					ZCCHC7-PAX5				2
115	MLL	MLL	No	MLL-AFF1						AFF1-MLL				20
120	MLL	MLL	Yes	MLL-AFF1										0			IKZF1
127	MLL	MLL	Yes	MLL-MLLT3										44			PAX5
135	MLL	MLL	Yes	MLL-AFF1										0
152	MLL	MLL	No	MLL-MLLT1										10
163	MLL	MLL	Yes	MLL-MLLT1										30
167	MLL	MLL	No	MLL-MLLT3										38		NRAS
170	MLL	MLL	Yes	MLL-MLLT1										10
98	Near Tetraploid	Near Tetraploid	No
60	dic(9;20)	dic(9;20)	Yes	PAX5-ZCCHC7													CDKN2A, PAX5
76	dic(9;20)	dic(9;20)	Yes	PAX5-NOL4L												NRAS	CDKN2A, IKZF1, PAX5
77	dic(9;20)	dic(9;20)	No
4	B-other	Ph-like	No	P2RY8-CRLF2
5	B-other (Failed karyotype)	Ph-like	Yes													PTPN11	CDKN2A, IKZF1, PAX5
25	B-other	Ph-like	Yes	FOXK2-CLIP2
34	B-other	Ph-like	Yes	P2RY8-CRLF2												CRLF2, JAK2. NRAS	CDKN2A, IKZF1, PAX5
40	B-other (DS-ALL)	Ph-like	No	P2RY8-CRLF2
45	B-other (Normal karyotype)	Ph-like	Yes	PAX5-JAK2													CDKN2A
62	B-other (Failed karyotype)	Ph-like	Yes	ZC3HAV1-ABL2						ABL2-ZC3HAV1							PAX5
70	B-other	Ph-like	Yes	LDLRAD4-PHACTR3	IGH-CRLF2											NRAS	IKZF1, PAX5
73	B-other	Ph-like	Yes													IL7R
122	B-other (DS-ALL)	Ph-like	Yes	IGH-CRLF2												CRLF2	EBF1, IKZF1
144	B-other (DS-ALL)	Ph-like	Yes	P2RY8-CRLF2
145	B-other	Ph-like	No	IGH-CRLF2
150	B-other	Ph-like	Yes	P2RY8-CRLF2													CDKN2A
156	B-other (DS-ALL)	Ph-like	Yes														PAX5
161	B-other	Ph-like	Yes	P2RY8-CRLF2													CDKN2A
64	B-other	ETV6-RUNX1-like	No	ETV6-PMEL	HM13-TSPAN31			IKZF1-CDK2
68	B-other (Normal karyotype)	ETV6-RUNX1-like	Yes	ETV6-BORCS5													ETV6, IKZF1, PAX5
85	B-other (DS-ALL)	ETV6-RUNX1-like	Yes	P2RY8-CRLF2	SETD5-IKZF1					IKZF1-SETD5							ETV6
105	B-other (Failed karyotype)	ETV6-RUNX1-like	No
111	B-other	ETV6-RUNX1-like	Yes													NRAS	ETV6, IKZF1
176	B-other	ETV6-RUNX1-like	Yes	ETV6-NID1													ETV6, IKZF1
35	B-other	DUX4-rearranged	Yes	IGH-DUX4
47	B-other (Failed karyotype)	DUX4-rearranged	Yes	IGH-DUX4												CREBBP, KRAS	ERG
53	B-other (Normal karyotype)	DUX4-rearranged	Yes	IGH-DUX4													ERG
67	B-other (Failed karyotype)	DUX4-rearranged	Yes	IGH-DUX4				RUNX1-ZADH2								NRAS	ERG
75	B-other (Normal karyotype)	DUX4-rearranged	Yes	ERG-DUX4				INO80-EXD1
124	B-other (Normal karyotype)	DUX4-rearranged	Yes	IGH-DUX4												ZNF384	IKZF1, ERG
174	B-other	DUX4-rearranged	Yes	IGH-DUX4													CDKN2A, PAX5
179	B-other (Normal karyotype)	DUX4-rearranged	Yes	IGH-DUX4												ETV6	ERG
72	B-other (Failed karyotype)	B-other, without fusion	Yes														CDKN2A, IKZF1, PAX5
94	B-other	B-other, without fusion	Yes													IKZF1
103	B-other (Normal karyotype)	B-other, without fusion	Yes														ETV6, TCF3
8	B-other (Failed karyotype)	B-other, with fusion	Yes	P2RY8-CRLF2
9	B-other	B-other, with fusion	Yes	ESYT2-ATRN				IKZF1-TRPV2								NRAS	CDKN2A, IKZF1, PAX5
11	B-other	B-other, with fusion	Yes	MGEA5-RNLS				PAX5-P2RY8			P2RY8-PAX5						CDKN2A
20	B-other	B-other, with fusion	Yes	EP300-ZNF384													PAX5
39	B-other	B-other, with fusion	No	MEF2D-FOXJ2				ZMYM5-PSPC1		FOXJ2-MEF2D
81	B-other (Failed karyotype)	B-other, with fusion	Yes	P2RY8-CRLF2												NRAS	CDKN2A, IKZF1
97	B-other (Failed karyotype)	B-other, with fusion	No	IGH-CEBPE													CDKN2A
100	B-other (Normal karyotype)	B-other, with fusion	Yes	PAX5-ESRRB												FLT3	CDKN2A, PAX5
107	B-other	B-other, with fusion	Yes	P2RY8-CRLF2													IKZF1, PAX5
109	B-other (DS-ALL)	B-other, with fusion	Yes	IGH-CRLF2													IKZF1
116	B-other (Failed karyotype)	B-other, with fusion	No	PAX5-ZNF521												PTPN11
133	B-other	B-other, with fusion	Yes	PAX5-ZNF521												FLT3	CDKN2A, PAX5
141	B-other	B-other, with fusion	Yes	DENND1B-ZCCHC7												PAX5	CDKN2A, PAX5
151	B-other	B-other, with fusion	Yes	IKZF1-NUTM1													ETV6
172	B-other	B-other, with fusion	Yes	NONO-TFE3**						TFE3-NONO							CDKN2A
177	B-other	B-other, with fusion	Yes	TAF15-ZNF384	MBNL1-PAX5					ZNF384-TAF15
184	B-other	B-other, with fusion	Yes	P2RY8-CRLF2												NRAS, PAX5	CDKN2A, PAX5
17	TCF3-PBX1	TCF3-PBX1	No	TCF3-PBX1											172
46	TCF3-PBX1	TCF3-PBX1	Yes	TCF3-PBX1											252
59	TCF3-PBX1	TCF3-PBX1	Yes	TCF3-PBX1											532		TCF3
63	TCF3-PBX1	TCF3-PBX1	Yes	TCF3-PBX1											160		TCF3
66	TCF3-PBX1	TCF3-PBX1	Yes	TCF3-PBX1											128		TCF3
83	TCF3-PBX1	TCF3-PBX1	No	TCF3-PBX1											640
140	TCF3-PBX1	TCF3-PBX1	Yes	TCF3-PBX1											268
157	TCF3-PBX1	TCF3-PBX1	Yes	TCF3-PBX1											184		TCF3
160	TCF3-PBX1	TCF3-PBX1	Yes	TCF3-PBX1											256		TCF3
165	TCF3-PBX1	TCF3-PBX1	Yes	TCF3-PBX1											640		EBF1
183	TCF3-PBX1	TCF3-PBX1	No	TCF3-PBX1											128
192	TCF3-PBX1	TCF3-PBX1	Yes	TCF3-PBX1											312
195	TCF3-PBX1	TCF3-PBX1	Yes	TCF3-PBX1											438
Novel in-frame fusion genes are indicated in red.
*The detection of this fusion in the same case has been published previously.
**NONO-TFE3 has previously only been described in renal cell carcinoma.
