# Supplementary material for: Identification of ETV6-RUNX1-like and DUX4-rearranged subtypes in paediatric B-cell precursor acute lymphoblastic leukaemia
Source: Nat Commun. 2016 Jun 6;7:11790. doi: 10.1038/ncomms11790 (PMC4897744; doi:10.1038/ncomms11790)
Supplement: Supplementary Data 4 — Detection method and validation status for gene fusions detected in 195 pediatric BCP ALL cases [file ncomms11790-s5.xlsx]

## Sheet: Supp. Data 4
Supplementary Data 4. Detection method and validation status for gene fusions detected in 195 pediatric BCP ALL cases
Fusion	In frame	Case ID	Detection method	Validated	Validation method
ETV6-RUNX1	Yes	2	RNA-seq: Chimerascan	Yes	FISH
RUNX1-ETV6	Yes	2	RNA-seq: Chimerascan	Yes	FISH
ETV6-RUNX1	Yes	3	RNA-seq: Chimerascan	No, identical to validated fusion
PAX5-RNF38	No	3	RNA-seq: Chimerascan	Yes	RT-PCR + Sanger sequencing
RUNX1-ETV6	Yes	3	RNA-seq: Chimerascan	No, identical to validated fusion
P2RY8-CRLF2	Yes	4	RNA-seq: Chimerascan	No, identical to validated fusion
ETV6-CDKN1B	Yes	6	RNA-seq: TopHat, Chimerascan	Yes	RT-PCR + Sanger sequencing
ETV6-RUNX1	Yes	6	RNA-seq: Chimerascan	Yes	FISH
RUNX1-PTHLH	Yes	6	RNA-seq: Chimerascan	Yes	RT-PCR
MLL-USP2	Yes	7	RNA-seq: TopHat, Chimerascan	Yes	RT-PCR + Sanger sequencing
P2RY8-CRLF2	Yes	8	RNA-seq: Chimerascan	No, identical to validated fusion
ESYT2-ATRN	Yes	9	RNA-seq: TopHat, Chimerascan	Yes	RT-PCR + Sanger sequencing
IKZF1-TRPV2	No	9	RNA-seq: Chimerascan	Yes	RT-PCR + Sanger sequencing
MLL-MLLT3	Yes	10	RNA-seq: Chimerascan	Yes	FISH
MGEA5-RNLS	Yes	11	RNA-seq: TopHat, Chimerascan	Yes	RT-PCR + Sanger sequencing
P2RY8-PAX5	No	11	RNA-seq: TopHat, Chimerascan	Yes	RT-PCR + Sanger sequencing
PAX5-P2RY8	No	11	RNA-seq: TopHat, Chimerascan	Yes	RT-PCR + Sanger sequencing
ETV6-RUNX1	Yes	13	RNA-seq: Chimerascan	Yes	FISH
RUNX1-APOLD	No	13	RNA-seq: TopHat, Chimerascan	Yes	RT-PCR + Sanger sequencing
TCF3-PBX1	Yes	17	RNA-seq: TopHat, Chimerascan	Yes	FISH
EP300-ZNF384	Yes	20	RNA-seq: TopHat, Chimerascan	Yes	RT-PCR + Sanger sequencing
MLL-MLLT1	Yes	22	RNA-seq: Chimerascan	Yes	Southern blot
ETV6-RUNX1	Yes	24	RNA-seq: Chimerascan	Yes	FISH
RUNX1-ETV6	Yes	24	RNA-seq: Chimerascan	Yes	FISH
FOXK2-CLIP2	Yes	25	RNA-seq: Chimerascan	Yes	RT-PCR + Sanger sequencing
ETV6-RUNX1	Yes	30	RNA-seq: Chimerascan	Yes	FISH
RUNX1-ETV6	Yes	30	RNA-seq: Chimerascan	Yes	FISH
ETV6-RUNX1	Yes	32	RNA-seq: Chimerascan	Yes	FISH
RUNX1-ETV6	Yes	32	RNA-seq: Chimerascan	Yes	FISH
ETV6-RUNX1	Yes	33	RNA-seq: TopHat, Chimerascan	Yes	FISH
RUNX1-ETV6	Yes	33	RNA-seq: TopHat, Chimerascan	Yes	FISH
P2RY8-CRLF2	Yes	34	RNA-seq: Chimerascan	No, identical to validated fusion
IGH-DUX4	Yes	35	RNA-seq: Custom read pair search	Yes	MP-WGS
ETV6-RUNX1	Yes	37	RNA-seq: Chimerascan	Yes	RT-PCR
SNHG5-SNX14	No	37	RNA-seq: TopHat, Chimerascan	Yes	RT-PCR + Sanger sequencing
FOXJ2-MEF2D	Yes	39	RNA-seq: Chimerascan	Yes	RT-PCR
MEF2D-FOXJ2	Yes	39	RNA-seq: TopHat, Chimerascan	Yes	RT-PCR + Sanger sequencing
ZMYM5-PSPC1	No	39	RNA-seq: Chimerascan	Yes	RT-PCR + Sanger sequencing
P2RY8-CRLF2	Yes	40	RNA-seq: Chimerascan	No, identical to validated fusion
ETV6-RUNX1	Yes	41	RNA-seq: Chimerascan	Yes	FISH
RUNX1-ETV6	Yes	41	RNA-seq: Chimerascan	Yes	FISH
BCR-ABL1	Yes	43	RNA-seq: Mapping to known fusion transcripts	Yes	FISH
PAX5-JAK2	Yes	45	RNA-seq: TopHat, Chimerascan	Yes	RT-PCR + Sanger sequencing
TCF3-PBX1	Yes	46	RNA-seq: TopHat, Chimerascan	Yes	RT-PCR
IGH-DUX4	Yes	47	RNA-seq: Custom read pair search	Yes	MP-WGS
ETV6-RUNX1	Yes	50	RT-PCR	No, identical to validated fusion
RUNX1-ETV6	Yes	50	RNA-seq: TopHat, Chimerascan	No, identical to validated fusion
ABL1-BCR	Yes	51	RNA-seq: Chimerascan	No, identical to validated fusion
BCR-ABL1	Yes	51	RT-PCR	No, identical to validated fusion
ETV6-RUNX1	Yes	52	RNA-seq: Mapping to known fusion transcripts	Yes	RT-PCR
RUNX1-ETV6	Yes	52	RNA-seq: Chimerascan	No, identical to validated fusion
IGH-DUX4	Yes	53	RNA-seq: Custom read pair search	Yes	MP-WGS
ETV6-RUNX1	Yes	57	RNA-seq: Chimerascan	Yes	RT-PCR
RUNX1-ETV6	Yes	57	RNA-seq: Chimerascan	No, identical to validated fusion
MLL-MLLT1	Yes	58	RT-PCR	No, identical to validated fusion
TCF3-PBX1	Yes	59	RNA-seq: TopHat, Chimerascan	Yes	RT-PCR
PAX5-ZCCHC7	Yes	60	RNA-seq: TopHat, Chimerascan	Yes	RT-PCR + Sanger sequencing
ETV6-RUNX1	Yes	61	RNA-seq: TopHat, Chimerascan	Yes	RT-PCR
ABL2-ZC3HAV1	Yes	62	RNA-seq: Chimerascan	No, reciprocal validated
ZC3HAV1-ABL2	Yes	62	RNA-seq: TopHat, Chimerascan	Yes	RT-PCR + Sanger sequencing
TCF3-PBX1	Yes	63	RNA-seq: TopHat, Chimerascan	Yes	RT-PCR
ETV6-PMEL	Yes	64	RNA-seq: TopHat, Chimerascan	Yes	RT-PCR + Sanger sequencing
HM13-TSPAN31	Yes	64	RNA-seq: TopHat, Chimerascan	Yes	RT-PCR + Sanger sequencing
IKZF1-CDK2	No	64	RNA-seq: TopHat, Chimerascan	Yes	RT-PCR + Sanger sequencing
ETV6-RUNX1	Yes	65	RNA-seq: Chimerascan	Yes	RT-PCR
RUNX1-MLYCD	No	65	RNA-seq: TopHat, Chimerascan	Yes	RT-PCR + Sanger sequencing
TCF3-PBX1	Yes	66	RNA-seq: TopHat, Chimerascan	Yes	RT-PCR
IGH-DUX4	Yes	67	RNA-seq: Custom read pair search	Yes	MP-WGS
RUNX1-ZADH2	No	67	RNA-seq: Chimerascan	Yes	RT-PCR
ETV6-LOH12CR1	Yes	68	RNA-seq: Chimerascan	Yes	RT-PCR + Sanger sequencing
AFF1-MLL	Yes	69	RNA-seq: Chimerascan	Yes	Southern blot
MLL-AFF1	Yes	69	RNA-seq: Chimerascan	Yes	Southern blot
IGH-CRLF2	Yes	70	RNA-seq: Custom read pair search	Yes	FISH
LDLRAD4-PHACTR3	Yes	70	RNA-seq: TopHat, Chimerascan	Yes	RT-PCR + Sanger sequencing
ETV6-RUNX1	Yes	71	RNA-seq: Chimerascan	Yes	RT-PCR
RUNX1-FAM117A	Yes	71	RNA-seq: TopHat, Chimerascan	Yes	RT-PCR + Sanger sequencing
ERG-DUX4	Yes	75	RNA-seq: Custom read pair search	Yes	MP-WGS
INO80-EXD1	No	75	RNA-seq: TopHat	Yes	RT-PCR + Sanger sequencing
PAX5-C20orf112	Yes	76	RNA-seq: TopHat, Chimerascan	Yes	RT-PCR + Sanger sequencing
BCR-ABL1	Yes	79	RNA-seq: Mapping to known fusion transcripts	Yes	RT-PCR
IGH-CRLF2	Yes	79	RNA-seq: Custom read pair search	No, identical to validated fusion
ETV6-RUNX1	Yes	80	RNA-seq: Chimerascan	Yes	RT-PCR
RUNX1-ETV6	Yes	80	RNA-seq: Chimerascan	No, identical to validated fusion
P2RY8-CRLF2	Yes	81	RNA-seq: Chimerascan	No, identical to validated fusion
TCF3-PBX1	Yes	83	RNA-seq: Chimerascan	Yes	RT-PCR
ETV6-RUNX1	Yes	84	RNA-seq: Chimerascan	Yes	RT-PCR
RUNX1-ETV6	Yes	84	RNA-seq: Chimerascan	No, identical to validated fusion
IKZF1-SETD5	Yes	85	RNA-seq: TopHat, Chimerascan	Yes	RT-PCR + Sanger sequencing
P2RY8-CRLF2	Yes	85	RNA-seq: Chimerascan	No, identical to validated fusion
SETD5-IKZF1	Yes	85	RNA-seq: TopHat, Chimerascan	Yes	RT-PCR + Sanger sequencing
ETV6-RUNX1	Yes	87	RNA-seq: Chimerascan	Yes	RT-PCR
NXF1-GANAB	No	87	RNA-seq: TopHat, Chimerascan	Yes	RT-PCR
RUNX1-ETV6	Yes	87	RNA-seq: Chimerascan	No, identical to validated fusion
ETV6-RUNX1	Yes	89	RNA-seq: Chimerascan	Yes	RT-PCR
RUNX1-ETV6	Yes	89	RNA-seq: TopHat, Chimerascan	No, identical to validated fusion
ETV6-RUNX1	Yes	91	RT-PCR	No, identical to validated fusion
ETV6-RUNX1	Yes	92	RNA-seq: Chimerascan	Yes	RT-PCR
ETV6-RUNX1	Yes	93	RNA-seq: Chimerascan	Yes	FISH
RUNX1-UGGT2	Yes	93	RNA-seq: TopHat, Chimerascan	Yes	RT-PCR + Sanger sequencing
IGH-CEBPE	Yes	97	RNA-seq: Chimerascan	Yes	RT-PCR + Sanger sequencing
ETV6-RUNX1	Yes	99	RNA-seq: Mapping to known fusion transcripts	Yes	RT-PCR
FAM65B-VPS54	No	99	RNA-seq: TopHat, Chimerascan	Yes	RT-PCR + Sanger sequencing
PAX5-ESRRB	Yes	100	RNA-seq: Chimerascan	Yes	RT-PCR + Sanger sequencing
MLL-GAS7	Yes	102	RNA-seq: Chimerascan	Yes	RT-PCR
PAX5-ZCCHC7	Yes	102	RNA-seq: Chimerascan	Yes	RT-PCR + Sanger sequencing
ZCCHC7-PAX5	Yes	102	RNA-seq: Chimerascan	Yes	RT-PCR + Sanger sequencing
P2RY8-CRLF2	Yes	107	RNA-seq: Chimerascan	No, identical to validated fusion
SMARCA2-VLDLR	No	108	RNA-seq: Chimerascan	Yes	RT-PCR + Sanger sequencing
IGH-CRLF2	Yes	109	RNA-seq: Custom read pair search	Yes	FISH
CRAMP1L-CLCN7	No	114	RNA-seq: TopHat	Yes	RT-PCR + Sanger sequencing
ETV6-RUNX1	Yes	114	RNA-seq: TopHat, Chimerascan	Yes	RT-PCR
RUNX1-ETV6	Yes	114	RNA-seq: Chimerascan	No, identical to validated fusion
AFF1-MLL	Yes	115	RNA-seq: TopHat, Chimerascan	Yes	Southern blot
MLL-AFF1	Yes	115	RNA-seq: TopHat, Chimerascan	Yes	Southern blot
PAX5-ZNF521	Yes	116	RNA-seq: TopHat, Chimerascan	Yes	RT-PCR + Sanger sequencing
ETV6-RUNX1	Yes	117	RNA-seq: Chimerascan	Yes	RT-PCR
RUNX1-ETV6	Yes	117	RNA-seq: TopHat, Chimerascan	No, identical to validated fusion
ETV6-RUNX1	Yes	118	RNA-seq: Chimerascan	Yes	RT-PCR
RUNX1-ETV6	Yes	118	RNA-seq: TopHat, Chimerascan	No, identical to validated fusion
MLL-AFF1	Yes	120	Inferred from karyotype and southern blot	No, identical to validated fusion
ETV6-RUNX1	Yes	121	RT-PCR	No, identical to validated fusion
RUNX1-ETV6	Yes	121	RNA-seq: Chimerascan	No, identical to validated fusion
IGH-CRLF2	Yes	122	RNA-seq: Custom read pair search	Yes	FISH
ETV6-RUNX1	Yes	123	RNA-seq: Chimerascan	Yes	RT-PCR
IGH-DUX4	Yes	124	RNA-seq: Custom read pair search	Yes	MP-WGS
ETV6-RUNX1	Yes	126	RNA-seq: Chimerascan	Yes	RT-PCR
RUNX1-ETV6	Yes	126	RNA-seq: TopHat, Chimerascan	No, identical to validated fusion
MLL-MLLT3	Yes	127	RNA-seq: TopHat, Chimerascan	Yes	Southern blot
CUX1-AFP	No	129	RNA-seq: TopHat, Chimerascan	Yes	RT-PCR + Sanger sequencing
ETV6-RUNX1	Yes	129	RNA-seq: Chimerascan	Yes	RT-PCR
RUNX1-LIPA	No	129	RNA-seq: TopHat	Yes	RT-PCR + Sanger sequencing
CBFA2T3-GALNS	Yes	131	RNA-seq: Chimerascan	Yes	RT-PCR + Sanger sequencing
CLIC5-SUPT3H	Yes	131	RNA-seq: TopHat, Chimerascan	Yes	RT-PCR + Sanger sequencing
ETV6-PTPRO	Yes	131	RNA-seq: Chimerascan	Yes	RT-PCR + Sanger sequencing
ETV6-RUNX1	Yes	131	RNA-seq: Chimerascan	Yes	RT-PCR
ETV6-RUNX1	Yes	132	RNA-seq: Chimerascan	Yes	RT-PCR
PDZD7-ETV6	No	132	RNA-seq: Chimerascan	Yes	RT-PCR + Sanger sequencing
RUNX1-PDZD7	No	132	RNA-seq: Chimerascan	Yes	RT-PCR + Sanger sequencing
PAX5-ZNF521	Yes	133	RNA-seq: TopHat, Chimerascan	Yes	RT-PCR + Sanger sequencing
ETV6-RUNX1	Yes	134	RNA-seq: TopHat, Chimerascan	Yes	RT-PCR
MLL-AFF1	Yes	135	Inferred from karyotype and southern blot	No, identical to validated fusion
ARL11-RNASEH2B	No	138	RNA-seq: Chimerascan	Yes	RT-PCR + Sanger sequencing
ETV6-RUNX1	Yes	138	RNA-seq: Mapping to known fusion transcripts	Yes	RT-PCR
INO80-EXD1	No	138	RNA-seq: TopHat	Yes	RT-PCR + Sanger sequencing
RUNX1-ETV6	Yes	138	RNA-seq: TopHat, Chimerascan	No, identical to validated fusion
ABL1-BCR	Yes	139	RNA-seq: TopHat, Chimerascan	No, identical to validated fusion
BCR-ABL1	Yes	139	RNA-seq: Chimerascan	Yes	RT-PCR
TCF3-PBX1	Yes	140	RNA-seq: TopHat, Chimerascan	Yes	RT-PCR
DENND1B-ZCCHC7	Yes	141	RNA-seq: Chimerascan	Yes	RT-PCR + Sanger sequencing
ETV6-RUNX1	Yes	142	RNA-seq: Chimerascan	Yes	RT-PCR
RUNX1-ETV6	Yes	142	RNA-seq: TopHat, Chimerascan	No, identical to validated fusion
ETV6-RUNX1	Yes	143	RNA-seq: Mapping to known fusion transcripts	Yes	RT-PCR
P2RY8-CRLF2	Yes	144	RNA-seq: Chimerascan	No, identical to validated fusion
IGH-CRLF2	Yes	145	RNA-seq: Custom read pair search	No, identical to validated fusion
IGKV-ETV6	No	146	RNA-seq: Chimerascan	Yes	RT-PCR + Sanger sequencing
ETV6-RUNX1	Yes	149	RNA-seq: TopHat, Chimerascan	Yes	RT-PCR
RUNX1-ETV6	Yes	149	RNA-seq: TopHat, Chimerascan	No, identical to validated fusion
P2RY8-CRLF2	Yes	150	RNA-seq: Chimerascan	Yes	RT-PCR + Sanger sequencing
IKZF1-NUTM1	Yes	151	RNA-seq: TopHat, Chimerascan	Yes	RT-PCR + Sanger sequencing
MLL-MLLT1	Yes	152	RNA-seq: TopHat, Chimerascan	Yes	FISH
ABL1-BCR	Yes	154	RNA-seq: TopHat, Chimerascan	No, identical to validated fusion
BCR-ABL1	Yes	154	RNA-seq: TopHat, Chimerascan	Yes	RT-PCR
ETV6-RUNX1	Yes	155	RNA-seq: TopHat, Chimerascan	Yes	RT-PCR
RUNX1-ETV6	Yes	155	RNA-seq: TopHat, Chimerascan	No, identical to validated fusion
TCF3-PBX1	Yes	157	RNA-seq: TopHat, Chimerascan	Yes	RT-PCR
TCF3-PBX1	Yes	160	RNA-seq: Chimerascan	Yes	RT-PCR
P2RY8-CRLF2	Yes	161	RNA-seq: Chimerascan	No, identical to validated fusion
MLL-MLLT1	Yes	163	RNA-seq: Chimerascan	Yes	Southern blot
PAX5-TMEM14B	Yes	164	RNA-seq: Chimerascan	Yes	RT-PCR + Sanger sequencing
TCF3-PBX1	Yes	165	RNA-seq: TopHat, Chimerascan	Yes	RT-PCR
MLL-MLLT3	Yes	167	RNA-seq: Chimerascan	Yes	FISH
ETV6-RUNX1	Yes	168	RNA-seq: Chimerascan	Yes	RT-PCR
ABL1-BCR	Yes	169	RNA-seq: TopHat, Chimerascan	No, identical to validated fusion
BCR-ABL1	Yes	169	RNA-seq: Chimerascan	Yes	RT-PCR
MLL-MLLT1	Yes	170	RNA-seq: TopHat, Chimerascan	Yes	Southern blot
ETV6-RUNX1	Yes	171	RNA-seq: Chimerascan	Yes	RT-PCR
NONO-TFE3	Yes	172	RNA-seq: TopHat, Chimerascan	Yes	RT-PCR + Sanger sequencing
TFE3-NONO	Yes	172	RNA-seq: TopHat, Chimerascan	Yes	RT-PCR + Sanger sequencing
IGH-DUX4	Yes	174	RNA-seq: Custom read pair search	Yes	MP-WGS
SMARCA4-DHPS	No	175	RNA-seq: TopHat	Yes	RT-PCR + Sanger sequencing
ETV6-NID1	Yes	176	RNA-seq: TopHat, Chimerascan	Yes	RT-PCR + Sanger sequencing
MBNL1-PAX5	Yes	177	RNA-seq: TopHat, Chimerascan	Yes	RT-PCR + Sanger sequencing
TAF15-ZNF384	Yes	177	RNA-seq: TopHat, Chimerascan	Yes	RT-PCR + Sanger sequencing
ZNF384-TAF15	Yes	177	RNA-seq: Chimerascan	Yes	RT-PCR + Sanger sequencing
ETV6-RUNX1	Yes	178	RNA-seq: Chimerascan	Yes	RT-PCR
IGH-DUX4	Yes	179	RNA-seq: Custom read pair search	Yes	MP-WGS
ETV6-RUNX1	Yes	180	RNA-seq: Chimerascan	Yes	RT-PCR
RUNX1-SUMO2P13	No	180	RNA-seq: TopHat, Chimerascan	Yes	RT-PCR + Sanger sequencing
APBB1IP-SCARB1	Yes	181	RNA-seq: TopHat, Chimerascan	Yes	RT-PCR + Sanger sequencing
CTCF-PARD6A	Yes	182	RNA-seq: TopHat, Chimerascan	Yes	RT-PCR + Sanger sequencing
P2RY8-CRLF2	Yes	182	RNA-seq: Chimerascan	No, identical to validated fusion
TCF3-PBX1	Yes	183	RNA-seq: TopHat, Chimerascan	Yes	RT-PCR
P2RY8-CRLF2	Yes	184	RNA-seq: Chimerascan	No, identical to validated fusion
ETV6-RUNX1	Yes	186	RNA-seq: Chimerascan	Yes	RT-PCR
RUNX1-ETV6	Yes	186	RNA-seq: TopHat, Chimerascan	No, identical to validated fusion
ETV6-RUNX1	Yes	187	RNA-seq: Chimerascan	Yes	RT-PCR
RUNX1-LDLRAD4	Yes	187	RNA-seq: Chimerascan	Yes	RT-PCR + Sanger sequencing
ETV6-RUNX1	Yes	189	RNA-seq: Chimerascan	Yes	RT-PCR
RUNX1-KRR1	No	189	RNA-seq: TopHat, Chimerascan	Yes	RT-PCR + Sanger sequencing
ETV6-RUNX1	Yes	190	RNA-seq: Chimerascan	Yes	RT-PCR
RUNX1-ETV6	Yes	190	RNA-seq: TopHat, Chimerascan	No, identical to validated fusion
TCF3-PBX1	Yes	192	RNA-seq: Chimerascan	Yes	RT-PCR
ETV6-RUNX1	Yes	193	RNA-seq: TopHat, Chimerascan	Yes	FISH
TCF3-PBX1	Yes	195	RNA-seq: Chimerascan	Yes	RT-PCR
Abbreviations: FISH, fluorescent in stu hybridization; RT-PCR, reverse transcriptase polymerase chain reaction; MP-WGS, mate-pair whole genome sequencing
