# Supplementary material for: Identification of ETV6-RUNX1-like and DUX4-rearranged subtypes in paediatric B-cell precursor acute lymphoblastic leukaemia
Source: Nat Commun. 2016 Jun 6;7:11790. doi: 10.1038/ncomms11790 (PMC4897744; doi:10.1038/ncomms11790)
Supplement: Supplementary Data 5 — Gene fusions detected in 49 pediatric B-other cases in the validation cohort [file ncomms11790-s6.xlsx]

## Sheet: Supp. Data 5
Supplementary Data 5. Gene fusions detected in 49 pediatric B-other cases in the validation cohort
Case ID	Genetic subtype after RNA-seq	In-frame fusion 1	In-frame fusion 2	Out-of-frame fusion
val_01	B-other, with fusion	PAX5-FOXP1
val_02	B-other, without fusion
val_03	B-other, with fusion	EP300-ZNF384
val_04	DUX4-rearranged	IGH-DUX4
val_05	DUX4-rearranged	IGH-DUX4
val_06	DUX4-rearranged	IGH-DUX4
val_07	DUX4-rearranged	IGH-DUX4
val_08	Ph-like	SIN3A-ANKRD18B
val_09	DUX4-rearranged	IGH-DUX4
val_10	ETV6-RUNX1-like
val_11	DUX4-rearranged	IGH-DUX4
val_12	DUX4-rearranged	IGH-DUX4
val_13	DUX4-rearranged	IGH-DUX4
val_14	B-other, with fusion	TCF3-ZNF384
val_15	B-other, with fusion	PAX5-FOXP1	P2RY8-CRLF2
val_16	DUX4-rearranged	IGH-DUX4
val_17	B-other, with fusion	EP300-ZNF384
val_18	DUX4-rearranged	IGH-DUX4
val_19	DUX4-rearranged	IGH-DUX4
val_20	DUX4-rearranged	IGH-DUX4
val_21	B-other, without fusion
val_22	Ph-like	IGH-CRLF2
val_23	ETV6-RUNX1-like			ETV6-CREBBP
val_24	DUX4-rearranged	IGH-DUX4
val_25	ETV6-RUNX1-like			ETV6-BCL2L14
val_26	B-other, without fusion
val_27	DUX4-rearranged	IGH-DUX4
val_28	B-other, with fusion	P2RY8-CRLF2
val_29	DUX4-rearranged	IGH-DUX4
val_30	DUX4-rearranged	ERG-DUX4
val_31	B-other, without fusion
val_32	Ph-like	BCR-JAK2
val_33	B-other, with fusion	MEF2D-HNRNPUL1
val_34	DUX4-rearranged	IGH-DUX4
val_35	B-other, without fusion
val_36	DUX4-rearranged	IGH-DUX4
val_37	B-other, with fusion	TCF3-HLF
val_38	ETV6-RUNX1-like			MSH6-ETV6
val_39	B-other, with fusion	MED12-HOXA9
val_40	B-other, with fusion	PAX5-ETV6
val_41	B-other, with fusion	EP300-ZNF384
val_42	B-other, without fusion
val_43	B-other, with fusion	PAX5-DACH1
val_44	B-other, with fusion	MEF2D-HNRNPUL1
val_45	DUX4-rearranged	IGH-DUX4
val_46	B-other, without fusion
val_47	DUX4-rearranged	IGH-DUX4
val_48	Ph-like
val_49	B-other, with fusion	MEF2D-HNRNPUL1
