# Supplementary material for: Identification of ETV6-RUNX1-like and DUX4-rearranged subtypes in paediatric B-cell precursor acute lymphoblastic leukaemia
Source: Nat Commun. 2016 Jun 6;7:11790. doi: 10.1038/ncomms11790 (PMC4897744; doi:10.1038/ncomms11790)
Supplement: Supplementary Data 6 — WES, WGS, and MP-WGS data metrics and usage for pediatric BCP-ALL cases. [file ncomms11790-s7.xlsx]

## Sheet: Supp. Data 6
Supplementary Data 6. WES, WGS, and MP-WGS data metrics and usage for pediatric BCP-ALL cases
									Used for:
Case	Sample timepoint	Analysis method	Previously published	Case number in previous publication	Sample preparation method	Sequencing method	Read length	Mean sequencing depth	Somatic exome variant detection (Fig. 2)	Detection of DUX4 genomic breakpoints (Supplementary Fig. 2)	Validation of RNA-seq fusions	Detection of ERG-deletions (Supplementary Fig. 5)
35	Diagnosis	WES	No	NA	Nextera Rapid Capture Exome	Illumina	2x151	159		X
47	Diagnosis	WES	No	NA	Nextera Rapid Capture Exome	Illumina	2x151	228	X	X
47	Remission	WES	No	NA	Nextera Rapid Capture Exome	Illumina	2x151	173	X
68	Diagnosis	WES	No	NA	Nextera Rapid Capture Exome	Illumina	2x151	196	X
68	Remission	WES	No	NA	Nextera Rapid Capture Exome	Illumina	2x151	220	X
72	Diagnosis	WES	No	NA	Nextera Rapid Capture Exome	Illumina	2x151	197	X
72	Remission	WES	No	NA	Nextera Rapid Capture Exome	Illumina	2x151	138	X
75	Diagnosis	WES	No	NA	Nextera Rapid Capture Exome	Illumina	2x151	193	X	X
75	Remission	WES	No	NA	Nextera Rapid Capture Exome	Illumina	2x151	174	X
85	Diagnosis	WES	No	NA	Nextera Rapid Capture Exome	Illumina	2x151	193	X
85	Remission	WES	No	NA	Nextera Rapid Capture Exome	Illumina	2x151	138	X
94	Diagnosis	WES	No	NA	Nextera Rapid Capture Exome	Illumina	2x151	200	X
94	Remission	WES	No	NA	Nextera Rapid Capture Exome	Illumina	2x151	231	X
111	Diagnosis	WES	No	NA	Nextera Rapid Capture Exome	Illumina	2x151	211	X
111	Remission	WES	No	NA	Nextera Rapid Capture Exome	Illumina	2x151	212	X
124	Diagnosis	WES	No	NA	Nextera Rapid Capture Exome	Illumina	2x151	188	X	X
124	Remission	WES	No	NA	Nextera Rapid Capture Exome	Illumina	2x151	239	X
174	Diagnosis	WES	No	NA	Nextera Rapid Capture Exome	Illumina	2x151	159	X	X
174	Remission	WES	No	NA	Nextera Rapid Capture Exome	Illumina	2x151	192	X
176	Diagnosis	WES	No	NA	Nextera Rapid Capture Exome	Illumina	2x151	151	X
176	Remission	WES	No	NA	Nextera Rapid Capture Exome	Illumina	2x151	181	X
179	Diagnosis	WES	No	NA	Nextera Rapid Capture Exome	Illumina	2x151	199	X	X
179	Remission	WES	No	NA	Nextera Rapid Capture Exome	Illumina	2x151	181	X
1	Diagnosis	WES	Yes (Paulsson et al.)	4	SureSelectXT2 Human All Exon V4 kit	Illumina	2x100	120	X
1	Remission	WES	Yes (Paulsson et al.)	4	SureSelectXT2 Human All Exon V4 kit	Illumina	2x100	121	X
12	Diagnosis	WES	Yes (Paulsson et al.)	19	SureSelectXT2 Human All Exon V4 kit	Illumina	2x100	104	X
12	Remission	WES	Yes (Paulsson et al.)	19	SureSelectXT2 Human All Exon V4 kit	Illumina	2x100	138	X
23	Diagnosis	WES	Yes (Paulsson et al.)	20	SureSelectXT2 Human All Exon V4 kit	Illumina	2x100	151	X
23	Remission	WES	Yes (Paulsson et al.)	20	SureSelectXT2 Human All Exon V4 kit	Illumina	2x100	132	X
27	Diagnosis	WES	Yes (Paulsson et al.)	22	SureSelectXT2 Human All Exon V4 kit	Illumina	2x100	103	X
27	Remission	WES	Yes (Paulsson et al.)	22	SureSelectXT2 Human All Exon V4 kit	Illumina	2x100	129	X
28	Diagnosis	WES	Yes (Paulsson et al.)	21	SureSelectXT2 Human All Exon V4 kit	Illumina	2x100	127	X
28	Remission	WES	Yes (Paulsson et al.)	21	SureSelectXT2 Human All Exon V4 kit	Illumina	2x100	100	X
54	Diagnosis	WES	Yes (Paulsson et al.)	23	SureSelectXT2 Human All Exon V4 kit	Illumina	2x100	137	X
54	Remission	WES	Yes (Paulsson et al.)	23	SureSelectXT2 Human All Exon V4 kit	Illumina	2x100	105	X
90	Diagnosis	WES	Yes (Paulsson et al.)	24	SureSelectXT2 Human All Exon V4 kit	Illumina	2x100	132	X
90	Remission	WES	Yes (Paulsson et al.)	24	SureSelectXT2 Human All Exon V4 kit	Illumina	2x100	120	X
96	Diagnosis	WES	Yes (Paulsson et al.)	25	SureSelectXT2 Human All Exon V4 kit	Illumina	2x100	129	X
96	Remission	WES	Yes (Paulsson et al.)	25	SureSelectXT2 Human All Exon V4 kit	Illumina	2x100	117	X
104	Diagnosis	WES	Yes (Paulsson et al.)	26	SureSelectXT2 Human All Exon V4 kit	Illumina	2x100	127	X
104	Remission	WES	Yes (Paulsson et al.)	26	SureSelectXT2 Human All Exon V4 kit	Illumina	2x100	132	X
119	Diagnosis	WES	Yes (Paulsson et al.)	27	SureSelectXT2 Human All Exon V4 kit	Illumina	2x100	105	X
119	Remission	WES	Yes (Paulsson et al.)	27	SureSelectXT2 Human All Exon V4 kit	Illumina	2x100	125	X
188	Diagnosis	WES	Yes (Paulsson et al.)	29	SureSelectXT2 Human All Exon V4 kit	Illumina	2x100	132	X
188	Remission	WES	Yes (Paulsson et al.)	29	SureSelectXT2 Human All Exon V4 kit	Illumina	2x100	140	X
191	Diagnosis	WES	Yes (Paulsson et al.)	31	SureSelectXT2 Human All Exon V4 kit	Illumina	2x100	104	X
191	Remission	WES	Yes (Paulsson et al.)	31	SureSelectXT2 Human All Exon V4 kit	Illumina	2x100	105	X
1	Diagnosis	WGS	Yes (Paulsson et al.)	4	Complete Genomics	Complete Genomics	2x35	110	X
1	Remission	WGS	Yes (Paulsson et al.)	4	Complete Genomics	Complete Genomics	2x35	109	X
29	Diagnosis	WGS	Yes (Paulsson et al.)	5	Complete Genomics	Complete Genomics	2x35	102	X
29	Remission	WGS	Yes (Paulsson et al.)	5	Complete Genomics	Complete Genomics	2x35	101	X
36	Diagnosis	WGS	Yes (Paulsson et al.)	6	Complete Genomics	Complete Genomics	2x35	99.0796	X
36	Remission	WGS	Yes (Paulsson et al.)	6	Complete Genomics	Complete Genomics	2x35	98.6893	X
38	Diagnosis	WGS	Yes (Paulsson et al.)	7	Complete Genomics	Complete Genomics	2x35	108.464	X
38	Remission	WGS	Yes (Paulsson et al.)	7	Complete Genomics	Complete Genomics	2x35	107.58	X
49	Diagnosis	WGS	Yes (Paulsson et al.)	9	Complete Genomics	Complete Genomics	2x35	89	X
49	Remission	WGS	Yes (Paulsson et al.)	9	Complete Genomics	Complete Genomics	2x35	91	X
125	Diagnosis	WGS	Yes (Paulsson et al.)	8	Complete Genomics	Complete Genomics	2x35	107	X
125	Remission	WGS	Yes (Paulsson et al.)	8	Complete Genomics	Complete Genomics	2x35	110	X
136	Diagnosis	WGS	Yes (Paulsson et al.)	10	Complete Genomics	Complete Genomics	2x35	104	X
136	Remission	WGS	Yes (Paulsson et al.)	10	Complete Genomics	Complete Genomics	2x35	105	X
147	Diagnosis	WGS	Yes (Paulsson et al.)	11	Complete Genomics	Complete Genomics	2x35	95	X
147	Remission	WGS	Yes (Paulsson et al.)	11	Complete Genomics	Complete Genomics	2x35	98	X
158	Diagnosis	WGS	Yes (Paulsson et al.)	12	Complete Genomics	Complete Genomics	2x35	113	X
158	Remission	WGS	Yes (Paulsson et al.)	12	Complete Genomics	Complete Genomics	2x35	116	X
159	Diagnosis	WGS	Yes (Paulsson et al.)	13	Complete Genomics	Complete Genomics	2x35	114.901	X
159	Remission	WGS	Yes (Paulsson et al.)	13	Complete Genomics	Complete Genomics	2x35	114.662	X
162	Diagnosis	WGS	Yes (Paulsson et al.)	14	Complete Genomics	Complete Genomics	2x35	109	X
162	Remission	WGS	Yes (Paulsson et al.)	14	Complete Genomics	Complete Genomics	2x35	110	X
175	Diagnosis	WGS	Yes (Paulsson et al.)	15	Complete Genomics	Complete Genomics	2x35	108	X
175	Remission	WGS	Yes (Paulsson et al.)	15	Complete Genomics	Complete Genomics	2x35	110	X
182	Diagnosis	WGS	Yes (Paulsson et al.)	16	Complete Genomics	Complete Genomics	2x35	107	X
182	Remission	WGS	Yes (Paulsson et al.)	16	Complete Genomics	Complete Genomics	2x35	106	X
25	Diagnosis	MP-WGS	No	NA	Nextera Mate Pair Library Preparation Kit	Illumina	2x76	0.43			X
35	Diagnosis	MP-WGS	No	NA	Nextera Mate Pair Library Preparation Kit	Illumina	2x76	1.39		X		X
47	Diagnosis	MP-WGS	No	NA	Nextera Mate Pair Library Preparation Kit	Illumina	2x76	1.7		X		X
53	Diagnosis	MP-WGS	No	NA	Nextera Mate Pair Library Preparation Kit	Illumina	2x76	1.48		X		X
67	Diagnosis	MP-WGS	No	NA	Nextera Mate Pair Library Preparation Kit	Illumina	2x76	1.52		X		X
71	Diagnosis	MP-WGS	No	NA	Nextera Mate Pair Library Preparation Kit	Illumina	2x76	0.46			X
75	Diagnosis	MP-WGS	No	NA	Nextera Mate Pair Library Preparation Kit	Illumina	2x76	1.09		X		X
79	Diagnosis	MP-WGS	No	NA	Nextera Mate Pair Library Preparation Kit	Illumina	2x76	0.61			X
124	Diagnosis	MP-WGS	No	NA	Nextera Mate Pair Library Preparation Kit	Illumina	2x76	1.42		X		X
129	Diagnosis	MP-WGS	No	NA	Nextera Mate Pair Library Preparation Kit	Illumina	2x76	0.73			X
132	Diagnosis	MP-WGS	No	NA	Nextera Mate Pair Library Preparation Kit	Illumina	2x76	0.41			X
174	Diagnosis	MP-WGS	No	NA	Nextera Mate Pair Library Preparation Kit	Illumina	2x76	1.46		X		X
179	Diagnosis	MP-WGS	No	NA	Nextera Mate Pair Library Preparation Kit	Illumina	2x76	0.76		X		X
180	Diagnosis	MP-WGS	No	NA	Nextera Mate Pair Library Preparation Kit	Illumina	2x76	0.83			X
187	Diagnosis	MP-WGS	No	NA	Nextera Mate Pair Library Preparation Kit	Illumina	2x76	0.69			X
Abbreviations: WES, whole exome sequencing; WGS, whole genome sequencing; MP-WGS, mate-pair whole genome sequencing; NA, not applicable.
