# Supplementary material for: Identification of ETV6-RUNX1-like and DUX4-rearranged subtypes in paediatric B-cell precursor acute lymphoblastic leukaemia
Source: Nat Commun. 2016 Jun 6;7:11790. doi: 10.1038/ncomms11790 (PMC4897744; doi:10.1038/ncomms11790)
Supplement: Supplementary Data 8 — Reads mapping to DUX4 in 195 BCP ALL cases in the discovery cohort and 49 BCP ALL cases in the validation cohort. [file ncomms11790-s9.xlsx]

## Sheet: Supp. Data 8
Supplementary Data 8. Reads mapping to DUX4 in 195 BCP ALL cases in the discovery cohort and 49 BCP ALL cases in the validation cohort
Case ID	Genetic subtype after RNA-seq	Number of RNA-seq reads supporting IGH-DUX4 rearrangement*	Number of RNA-seq reads supporting ERG-DUX4 rearrangement*	Number of RNA-seq reads mapping to DUX4 coding region*	DUX4 expression (fpkm)
35	DUX4-rearranged	6	0	252	16.4691
47	DUX4-rearranged	97	0	1403	85.1549
53	DUX4-rearranged	85	0	721	48.0432
67	DUX4-rearranged	1	0	1515	86.2707
75	DUX4-rearranged	0	7	2699	148.582
124	DUX4-rearranged	21	0	312	21.7711
174	DUX4-rearranged	124	0	330	20.652
179	DUX4-rearranged	85	0	2431	148.375
val_04	DUX4-rearranged	1	0	153	8.27404
val_05	DUX4-rearranged	150	0	894	45.2354
val_06	DUX4-rearranged	22	0	1209	57.7936
val_07	DUX4-rearranged	1	0	112	23.6071
val_09	DUX4-rearranged	30	0	1586	134.419
val_11	DUX4-rearranged	31	0	911	58.0373
val_12	DUX4-rearranged	3	0	182	31.7749
val_13	DUX4-rearranged	14	0	1082	86.3884
val_16	DUX4-rearranged	103	0	1710	77.2592
val_18	DUX4-rearranged	224	0	1627	85.6094
val_19	DUX4-rearranged	53	0	627	20.4441
val_20	DUX4-rearranged	1	0	1013	50.0613
val_24	DUX4-rearranged	23	0	513	18.4267
val_27	DUX4-rearranged	28	0	1662	79.1648
val_29	DUX4-rearranged	76	0	1577	78.6412
val_30	DUX4-rearranged	0	5	967	40.9075
val_34	DUX4-rearranged	106	0	11047	361.561
val_36	DUX4-rearranged	5	0	697	22.9888
val_45	DUX4-rearranged	62	0	237	8.69965
val_47	DUX4-rearranged	46	0	2680	107.297
8	B-other, with fusion	0	0	4	0.212437
9	B-other, with fusion	0	0	4	0.246801
11	B-other, with fusion	0	0	0	0
20	B-other, with fusion	0	0	0	0
39	B-other, with fusion	0	0	12	0.64204
81	B-other, with fusion	0	0	3	0.176465
97	B-other, with fusion	0	0	1	0.0669755
100	B-other, with fusion	0	0	2	0.095316
107	B-other, with fusion	0	0	0	0
109	B-other, with fusion	0	0	3	0.182891
116	B-other, with fusion	0	0	6	0.202181
133	B-other, with fusion	0	0	4	0.286743
141	B-other, with fusion	0	0	20	0.913166
151	B-other, with fusion	0	0	2	0.109306
172	B-other, with fusion	0	0	13	0.490379
177	B-other, with fusion	0	0	0	0
184	B-other, with fusion	0	0	2	0.11496
val_01	B-other, with fusion	0	0	3	0.0984299
val_03	B-other, with fusion	0	0	4	0.161891
val_14	B-other, with fusion	0	0	0	0
val_15	B-other, with fusion	0	0	5	0.281388
val_17	B-other, with fusion	0	0	0	0
val_28	B-other, with fusion	0	0	9	0.393041
val_33	B-other, with fusion	0	0	0	0
val_37	B-other, with fusion	0	0	4	0.145959
val_39	B-other, with fusion	0	0	1	0.032985
val_40	B-other, with fusion	0	0	0	0
val_41	B-other, with fusion	0	0	3	0.102903
val_43	B-other, with fusion	0	0	1	0.0350254
val_44	B-other, with fusion	0	0	1	0.0324784
val_49	B-other, with fusion	0	0	2	0.0645954
72	B-other, without fusion	0	0	3	0.149164
94	B-other, without fusion	0	0	12	0.573474
98	B-other, without fusion	0	0	5	0.48257
103	B-other, without fusion	0	0	0	0
val_02	B-other, without fusion	0	0	0	0
val_21	B-other, without fusion	0	0	1	0.0310051
val_26	B-other, without fusion	0	0	0	0
val_31	B-other, without fusion	0	0	0	0
val_42	B-other, without fusion	0	0	3	0.125577
val_46	B-other, without fusion	0	0	2	0.0670503
43	BCR-ABL1	0	0	1	0.0507026
51	BCR-ABL1	0	0	1	0.056015
79	BCR-ABL1	0	0	9	0.381519
139	BCR-ABL1	0	0	4	0.225778
154	BCR-ABL1	0	0	2	0.116248
169	BCR-ABL1	0	0	1	0.0684953
60	dic(9;20)	0	0	0	0
76	dic(9;20)	0	0	4	0.226308
77	dic(9;20)	0	0	4	0.192435
2	ETV6-RUNX1	0	0	7	0.421638
3	ETV6-RUNX1	0	0	5	0.351122
6	ETV6-RUNX1	0	0	20	1.14395
13	ETV6-RUNX1	0	0	1	0.0496853
24	ETV6-RUNX1	0	0	11	0.523391
30	ETV6-RUNX1	0	0	2	0.114047
32	ETV6-RUNX1	0	0	3	0.128059
33	ETV6-RUNX1	0	0	2	0.0920097
37	ETV6-RUNX1	0	0	6	0.479594
41	ETV6-RUNX1	0	0	4	0.195324
50	ETV6-RUNX1	0	0	1	0.0651472
52	ETV6-RUNX1	0	0	1	0.0509798
57	ETV6-RUNX1	0	0	0	0
61	ETV6-RUNX1	0	0	7	0.450218
65	ETV6-RUNX1	0	0	1	0.0617149
71	ETV6-RUNX1	0	0	2	0.126947
80	ETV6-RUNX1	0	0	4	0.19322
84	ETV6-RUNX1	0	0	0	0
87	ETV6-RUNX1	0	0	2	0.0984773
89	ETV6-RUNX1	0	0	9	0.363371
91	ETV6-RUNX1	0	0	2	0.126287
92	ETV6-RUNX1	0	0	1	0.0919803
93	ETV6-RUNX1	0	0	1	0.0753084
99	ETV6-RUNX1	0	0	2	0.100412
114	ETV6-RUNX1	0	0	1	0.0424081
117	ETV6-RUNX1	0	0	5	0.270076
118	ETV6-RUNX1	0	0	2	0.159105
121	ETV6-RUNX1	0	0	2	0.120491
123	ETV6-RUNX1	0	0	4	0.205211
126	ETV6-RUNX1	0	0	3	0.154479
129	ETV6-RUNX1	0	0	6	0.288264
131	ETV6-RUNX1	0	0	2	0.108707
132	ETV6-RUNX1	0	0	5	0.233959
134	ETV6-RUNX1	0	0	2	0.105282
138	ETV6-RUNX1	0	0	1	0.0494549
142	ETV6-RUNX1	0	0	3	0.137336
143	ETV6-RUNX1	0	0	6	0.366007
149	ETV6-RUNX1	0	0	3	0.15808
155	ETV6-RUNX1	0	0	0	0
168	ETV6-RUNX1	0	0	3	0.184872
171	ETV6-RUNX1	0	0	9	0.32556
178	ETV6-RUNX1	0	0	1	0.0704154
180	ETV6-RUNX1	0	0	2	0.122517
186	ETV6-RUNX1	0	0	4	0.202259
187	ETV6-RUNX1	0	0	3	0.171309
189	ETV6-RUNX1	0	0	18	0.82019
190	ETV6-RUNX1	0	0	1	0.0513427
193	ETV6-RUNX1	0	0	10	0.561085
64	ETV6-RUNX1-like	0	0	1	0.0660047
68	ETV6-RUNX1-like	0	0	5	0.347892
85	ETV6-RUNX1-like	0	0	1	0.0512608
105	ETV6-RUNX1-like	0	0	2	0.139355
111	ETV6-RUNX1-like	0	0	1	0.0513439
176	ETV6-RUNX1-like	0	0	7	0.366787
val_10	ETV6-RUNX1-like	0	0	2	0.155798
val_23	ETV6-RUNX1-like	0	0	1	0.0395192
val_25	ETV6-RUNX1-like	0	0	0	0
val_38	ETV6-RUNX1-like	0	0	0	0
1	High hyperdiploidy	0	0	2	0.0883839
12	High hyperdiploidy	0	0	1	0.0459017
14	High hyperdiploidy	0	0	0	0
15	High hyperdiploidy	0	0	0	0
16	High hyperdiploidy	0	0	5	0.289232
18	High hyperdiploidy	0	0	2	0.117259
19	High hyperdiploidy	0	0	2	0.0845912
21	High hyperdiploidy	0	0	5	0.275726
23	High hyperdiploidy	0	0	3	0.322211
26	High hyperdiploidy	0	0	5	0.239755
27	High hyperdiploidy	0	0	10	0.703443
28	High hyperdiploidy	0	0	8	0.26189
29	High hyperdiploidy	0	0	2	0.0759265
31	High hyperdiploidy	0	0	6	0.308742
36	High hyperdiploidy	0	0	2	0.0937274
38	High hyperdiploidy	0	0	3	0.159453
42	High hyperdiploidy	0	0	1	0.0678306
44	High hyperdiploidy	0	0	7	0.402557
48	High hyperdiploidy	0	0	6	0.324735
49	High hyperdiploidy	0	0	5	0.313575
54	High hyperdiploidy	0	0	10	0.483491
55	High hyperdiploidy	0	0	1	0.041701
56	High hyperdiploidy	0	0	1	0.0609651
78	High hyperdiploidy	0	0	5	0.285127
82	High hyperdiploidy	0	0	6	0.290716
86	High hyperdiploidy	0	0	17	1.07721
90	High hyperdiploidy	0	0	2	0.0808486
95	High hyperdiploidy	0	0	3	0.212842
96	High hyperdiploidy	0	0	1	0.0506153
101	High hyperdiploidy	0	0	1	0.0459598
104	High hyperdiploidy	0	0	4	0.337058
106	High hyperdiploidy	0	0	1	0.071154
108	High hyperdiploidy	0	0	3	0.153264
110	High hyperdiploidy	0	0	0	0
112	High hyperdiploidy	0	0	0	0
113	High hyperdiploidy	0	0	8	0.445293
119	High hyperdiploidy	0	0	5	0.302266
125	High hyperdiploidy	0	0	2	0.117811
128	High hyperdiploidy	0	0	2	0.104475
130	High hyperdiploidy	0	0	1	0.051223
136	High hyperdiploidy	0	0	10	0.526232
137	High hyperdiploidy	0	0	1	0.0465931
146	High hyperdiploidy	0	0	4	0.214827
147	High hyperdiploidy	0	0	5	0.296501
148	High hyperdiploidy	0	0	12	0.568707
153	High hyperdiploidy	0	0	5	0.194068
158	High hyperdiploidy	0	0	7	0.369407
159	High hyperdiploidy	0	0	1	0.0480989
162	High hyperdiploidy	0	0	7	0.361548
164	High hyperdiploidy	0	0	3	0.207868
166	High hyperdiploidy	0	0	3	0.183154
173	High hyperdiploidy	0	0	2	0.125094
175	High hyperdiploidy	0	0	2	0.115636
182	High hyperdiploidy	0	0	5	0.218378
185	High hyperdiploidy	0	0	4	0.229893
188	High hyperdiploidy	0	0	0	0
191	High hyperdiploidy	0	0	0	0
194	High hyperdiploidy	0	0	2	0.168435
74	Hypodiploid	0	0	9	0.488989
88	Hypodiploid	0	0	12	0.574491
181	iAMP21	0	0	1	0.0663201
7	MLL	0	0	1	0.0513924
10	MLL	0	0	1	0.0526539
22	MLL	0	0	1	0.0533069
58	MLL	0	0	0	0
69	MLL	0	0	0	0
102	MLL	0	0	0	0
115	MLL	0	0	0	0
120	MLL	0	0	0	0
127	MLL	0	0	2	0.104198
135	MLL	0	0	0	0
152	MLL	0	0	0	0
163	MLL	0	0	2	0.105707
167	MLL	0	0	0	0
170	MLL	0	0	1	0.0565322
4	Ph-like	0	0	3	0.189151
5	Ph-like	0	0	9	0.530844
25	Ph-like	0	0	2	0.115713
34	Ph-like	0	0	6	0.277148
40	Ph-like	0	0	6	0.299758
45	Ph-like	0	0	2	0.0950924
62	Ph-like	0	0	10	0.508526
70	Ph-like	0	0	10	0.476697
73	Ph-like	0	0	5	0.237323
122	Ph-like	0	0	0	0
144	Ph-like	0	0	0	0
145	Ph-like	0	0	6	0.297565
150	Ph-like	0	0	12	0.513075
156	Ph-like	0	0	5	0.29343
161	Ph-like	0	0	2	0.124129
val_08	Ph-like	0	0	0	0
val_22	Ph-like	0	0	0	0
val_32	Ph-like	0	0	0	0
val_35	Ph-like	0	0	1	0.0333826
val_48	Ph-like	0	0	2	0.0639868
17	TCF3-PBX1	0	0	2	0.115025
46	TCF3-PBX1	0	0	9	0.462887
59	TCF3-PBX1	0	0	12	0.543141
63	TCF3-PBX1	0	0	6	0.366761
66	TCF3-PBX1	0	0	7	0.511174
83	TCF3-PBX1	0	0	11	0.477243
140	TCF3-PBX1	0	0	4	0.233136
157	TCF3-PBX1	0	0	4	0.206126
160	TCF3-PBX1	0	0	14	0.619558
165	TCF3-PBX1	0	0	2	0.0918989
183	TCF3-PBX1	0	0	4	0.276778
192	TCF3-PBX1	0	0	6	0.365193
195	TCF3-PBX1	0	0	5	0.268265
*Extracted from TopHat alignments using samtools and awk.
Abbreviations: iAMP21, intrachromsomal amplification of chromosome 21.
