# Supplementary material for: Identification of ETV6-RUNX1-like and DUX4-rearranged subtypes in paediatric B-cell precursor acute lymphoblastic leukaemia
Source: Nat Commun. 2016 Jun 6;7:11790. doi: 10.1038/ncomms11790 (PMC4897744; doi:10.1038/ncomms11790)
Supplement: Supplementary Data 9 — Features of the 27 validated novel in-frame gene fusions detected in 28 of 195 pediatric BCP ALL cases [file ncomms11790-s10.xlsx]

## Sheet: Supp. Data 9
Supplementary Data 9. Features of the 27 validated novel in-frame gene fusions detected in 28 of 195 pediatric BCP ALL cases
Fusion gene	Number of cases	Case ID	Genetic subtype after RNA-seq	Includes reciprocal fusion	Involves gene altered in >1 fusion	5' gene	5' Chr	5' protein function	3' gene	3' Chr	3' protein function	Karyotype	Supporting RNA-seq reads	Supporting MP-WGS read pairs	Genomic support
ESYT2-ATRN	1	9	B-other, with fusion	No	No	ESYT2	7q36.3	Lipid transport	ATRN	20p13	Receptor	46,XX,+2mar,inc	12	Not performed	No
MGEA5-RNLS	1	11	B-other, with fusion	No	No	MGEA5	10q24.1-q24.3	Hydrolase	RNLS	10q23.31	Oxidoreductase	46,X,-X,-9,-10,-11,-12,+3mar	16	Not performed	Yes (SNP-array)
FOXJ2-MEF2D	1	39	B-other, with fusion	Yes	No	FOXJ2	12p13.31	Transcription regulation	MEF2D	1q12-q23	Transcription regulation	47,XX,+X,t(1;12)(q21;p13)	3	Not performed	Yes (concordant with karyotype)
MEF2D-FOXJ2	1	39	B-other, with fusion	Yes	No	MEF2D	1q12-q23	Transcription regulation	FOXJ2	12p13.31	Transcription regulation		47	Not performed	Yes (concordant with karyotype)
DENND1B-ZCCHC7	1	141	B-other, with fusion	No	No	DENND1B	1q31.3	Protein transport	ZCCHC7	9p13.2	RNA binding protein	45-46,XY,del(1)(p?p?),del(3)(q21),add(7)(p1?)	54	Not performed	Partly (chromosome 1 implicated in karyotype)
IKZF1-NUTM1	1	151	B-other, with fusion	No	Yes (IKZF1)	IKZF1	7p12.2	Transcription regulation	NUTM1	15q14	Unknown function	47,XX,del(12)(p13p13),+22,der(22)t(1;22)(q21;p11)x2	15	Not performed	No
MBNL1-PAX5	1	177	B-other, with fusion	No	Yes (PAX5)	MBNL1	3q25	mRNA processing	PAX5	9p13.2	Transcription regulation	46,XY,t(12;17)(p13;q11-12)/47,idem,+21	11	Not performed	No
IGH-DUX4	7	35	DUX4-rearranged	No	Yes (IGH,DUX4)	IGH	14q32.33	Immunoglobulin heavy chain	DUX4	4q35.2	Transcription regulation	46,XY,add(6)(q27)	6	5	Yes (MP-WGS)
IGH-DUX4	7	47	DUX4-rearranged	No	Yes (IGH,DUX4)	IGH	14q32.33	Immunoglobulin heavy chain	DUX4	4q35.2	Transcription regulation	Failure	98	24	Yes (MP-WGS)
IGH-DUX4	7	53	DUX4-rearranged	No	Yes (IGH,DUX4)	IGH	14q32.33	Immunoglobulin heavy chain	DUX4	4q35.2	Transcription regulation	46,XY	85	8	Yes (MP-WGS)
IGH-DUX4	7	67	DUX4-rearranged	No	Yes (IGH,DUX4)	IGH	14q32.33	Immunoglobulin heavy chain	DUX4	4q35.2	Transcription regulation	Failure	2	9	Yes (MP-WGS)
ERG-DUX4	1	75	DUX4-rearranged	No	Yes (DUX4)	ERG	21q22.2	Transcription regulation	DUX4	4q35.2	Transcription regulation	46,XY	8	5	Yes (MP-WGS)
IGH-DUX4	7	124	DUX4-rearranged	No	Yes (IGH,DUX4)	IGH	14q32.33	Immunoglobulin heavy chain	DUX4	4q35.2	Transcription regulation	46,XY	21	5	Yes (MP-WGS)
IGH-DUX4	7	174	DUX4-rearranged	No	Yes (IGH,DUX4)	IGH	14q32.33	Immunoglobulin heavy chain	DUX4	4q35.2	Transcription regulation	46,XY,del(9)(p21)/47,idem,+12	124	16	Yes (MP-WGS)
IGH-DUX4	7	179	DUX4-rearranged	No	Yes (IGH,DUX4)	IGH	14q32.33	Immunoglobulin heavy chain	DUX4	4q35.2	Transcription regulation	46,XY	85	6	Yes (MP-WGS)
ETV6-CDKN1B	1	6	ETV6-RUNX1	No	Yes (ETV6)	ETV6	12p13	Transcription regulation	CDKN1B	12p13.1-p12	Protein kinase inhibitor	46,XY,t(12;21)(p13;q22)	120	Not performed	No
RUNX1-PTHLH	1	6	ETV6-RUNX1	No	Yes (RUNX1)	RUNX1	21q22.3	Transcription regulation	PTHLH	12p12.1-p11.2	Hormone		2	Not performed	Yes (concordant with karyotype)
RUNX1-FAM117A	1	71	ETV6-RUNX1	No	Yes (RUNX1)	RUNX1	21q22.3	Transcription regulation	FAM117A	17q21.33	Unknown function	Failure	22	1	Yes (MP-WGS)
RUNX1-UGGT2	1	93	ETV6-RUNX1	No	Yes (RUNX1)	RUNX1	21q22.3	Transcription regulation	UGGT2	13q32.1	Transferase	??,X?,t(12;21)(p13;q22),+der(?)t(?;21)(?;q?)/??,X?,t(12;21),+21,+der(?)t(?;12)t(12;21) (based on FISH)	10	Not performed	Yes (FISH supports RUNX1 rearrangement with unknown partner)
CBFA2T3-GALNS	1	131	ETV6-RUNX1	No	No	CBFA2T3	16q24	Transcription regulation	GALNS	16q24.3	Hydrolase	??,X,-X,+4,+4,+6,+6,+8,+8,+10,+10,t(12;21)(p13;q22)x1-2,+14,+14,+17,+17,+18,+18,+21,+21,+21 (based on FISH)	19	Not performed	Yes (SNP-array)
CLIC5-SUPT3H	1	131	ETV6-RUNX1	No	No	CLIC5	6p12.3	Ion transport	SUPT3H	6p21.1-p21.3	Transcription regulation		51	Not performed	Yes (SNP-array)
ETV6-PTPRO	1	131	ETV6-RUNX1	No	Yes (ETV6)	ETV6	12p13	Transcription regulation	PTPRO	12p13.3-p13.2	Hydrolase		7	Not performed	Yes (SNP-array)
PDZD7-ETV6	1	132	ETV6-RUNX1	No	Yes (ETV6)	PDZD7	10q24.31	Ciliary protein	ETV6	12p13	Transcription regulation	46,XY,t(12;21)(p13;q22)	3	3	Yes (MP-WGS)
RUNX1-PDZD7	1	132	ETV6-RUNX1	No	Yes (RUNX1)	RUNX1	21q22.3	Transcription regulation	PDZD7	10q24.31	Ciliary protein		4	1	Yes (MP-WGS)
RUNX1-LDLRAD4	1	187	ETV6-RUNX1	No	Yes (RUNX1,LDLRAD4)	RUNX1	21q22.3	Transcription regulation	LDLRAD4	18p11.21	Signal transduction inhibitor	??,X?,t(12;21)(p13;q22),+der(21)t(12;21) (based on FISH)	3	5	Yes (MP-WGS)
ETV6-PMEL	1	64	ETV6-RUNX1-like	No	Yes (ETV6)	ETV6	12p13	Transcription regulation	PMEL	12q13-q14	Transmembrane glycoprotein	46,XY,del(1)(q21),-7,-12,+mar,inc	63	Not performed	No
HM13-TSPAN31	1	64	ETV6-RUNX1-like	No	No	HM13	20q11.21	Hydrolase	TSPAN31	12q13.3	Signal transduction		9	Not performed	No
ETV6-LOH12CR1	1	68	ETV6-RUNX1-like	No	Yes (ETV6)	ETV6	12p13	Transcription regulation	BORCS5	12p12	Unknown function	46,XX	5	Not performed	Yes (SNP-array)
IKZF1-SETD5	1	85	ETV6-RUNX1-like	Yes	Yes (IKZF1)	IKZF1	7p12.2	Transcription regulation	SETD5	3p25.3	Unknown function	47,XY,t(3;7)(p25;p12),+21c,inc	55	Not performed	Yes (concordant with karyotype)
SETD5-IKZF1	1	85	ETV6-RUNX1-like	Yes	Yes (IKZF1)	SETD5	3p25.3	Unknown function	IKZF1	7p12.2	Transcription regulation		9	Not performed	Yes (concordant with karyotype)
ETV6-NID1	1	176	ETV6-RUNX1-like	No	Yes (ETV6)	ETV6	12p13	Transcription regulation	NID1	1q43	Cell adhesion	45,XY,?der(1)t(1;12)(q44;p13),dic(7;12)(p11;p11),del(12)(p13),-14,ins(14;?)(q24;?),+der(?)t(?;12)(?;p13)	76	Not performed	Yes (concordant with karyotype)
PAX5-TMEM14B	1	164	High hyperdiploidy	No	Yes (PAX5)	PAX5	9p13	Transcription regulation	TMEM14B	6p25.1-p23	Unknown function	54-57,XX,+X,+X,+4,+5,+6,der(?6)t(1;6)(q21;p25),+10,+14,i(17)(q10),+18,+21,+21	9	Not performed	Yes (karyotype supports break at 6p25)
APBB1IP-SCARB1	1	181	iAMP21	No	No	APBB1IP	10p12.1	Signal transduction	SCARB1	12q24.31	Receptor	45-47,XX,del(5)(p13),-7,-8,-19,qdp(21)(q22q22),+r,+1-2mar,inc	4	Not performed	No
FOXK2-CLIP2	1	25	Ph-like	No	No	FOXK2	17q25	Transcription regulation	CLIP2	7q11.23	Cytoskeleton	48-49,XY,+?X,?add(10)(q22),+17,+21	80	7	Yes (MP-WGS)
LDLRAD4-PHACTR3	1	70	Ph-like	No	Yes (LDLRAD4)	LDLRAD4	18p11.21	Signal transduction inhibitor	PHACTR3	20q13.32-q13.33	Protein phosphatase inhibitor	45,XY,-18,der(20)t(18;20)(q11;q11)	30	Not performed	Yes (concordant with karyotype)
