# Supplementary material for: Identification of ETV6-RUNX1-like and DUX4-rearranged subtypes in paediatric B-cell precursor acute lymphoblastic leukaemia
Source: Nat Commun. 2016 Jun 6;7:11790. doi: 10.1038/ncomms11790 (PMC4897744; doi:10.1038/ncomms11790)
Supplement: Supplementary Data 10 — Features of the 21 validated out-of-frame gene fusions detected in 20 of 195 pediatric BCP ALL cases. [file ncomms11790-s11.xlsx]

## Sheet: Supp. Data 10
Supplementary Data 10. Features of the 21 validated out-of-frame gene fusions detected in 20 of 195 pediatric BCP ALL cases
Fusion gene	Number of cases	Case ID	Genetic subtype after RNA-seq	Includes reciprocal fusion	Involves gene altered in >1 fusion	5' gene	5' Chr	5' protein function	3' gene	3' Chr	3' protein function	Karyotype	Supporting RNA-seq reads	Supporting MP-WGS read pairs	Genomic support
IKZF1-TRPV2	1	9	B-other, with fusion	No	Yes (IKZF1)	IKZF1	7p12.2	Transcription regulation	TRPV2	17p11.2	Ion transport	46,XX,+2mar,inc	3	Not performed	No
P2RY8-PAX5	1	11	B-other, with fusion	Yes	Yes (PAX5)	P2RY8	Xp22.33/Yp11.32	Receptor	PAX5	9p13.2	Transcription regulation	46,X,-X,-9,-10,-11,-12,+3mar	11	Not performed	No
PAX5-P2RY8	1	11	B-other, with fusion	Yes	Yes (PAX5)	PAX5	9p13.2	Transcription regulation	P2RY8	Xp22.33/Yp11.32	Receptor		29	Not performed	No
ZMYM5-PSPC1	1	39	B-other, with fusion	No	No	ZMYM5	13q12.11	Transcription regulation	PSPC1	13q12.11	Transcription regulation	47,XX,+X,t(1;12)(q21;p13)	19	Not performed	No
RUNX1-ZADH2	1	67	DUX4-rearranged	No	Yes (RUNX1)	RUNX1	21q22.12	Transcription regulation	ZADH2	18q22.3	Oxidoreductase	Failure	2	0*	No
INO80-EXD1	2	75	DUX4-rearranged	No	No	INO80	15q15.1	Transcription regulation	EXD1	15q15.1	Hydrolase	46,XY	2	Not performed	No
PAX5-RNF38	1	3	ETV6-RUNX1	No	Yes (PAX5)	PAX5	9p13.2	Transcription regulation	RNF38	9p13.2	Ligase	Failure	3	Not performed	No
RUNX1-DDX47	1	13	ETV6-RUNX1	No	Yes (RUNX1)	RUNX1	21q22.12	Transcription regulation	DDX47	12p13.2	mRNA processing	46,XY,del(2)(p11),add(3)(p11),add(6)(q21),add(12)(p13),der(12)t(12;21)(p13;q22),ider(21)(q10)t(12;21),+2-3mar,inc (partly based on FISH)	3	Not performed	No
SNHG5-SNX14	1	37	ETV6-RUNX1	No	No	SNHG5	6q14.3	Unknown	SNX14	6q14.3	Protein transport	??,X?,+X,t(12;21)(p13;q22) (based on FISH)	94	Not performed	Yes (SNP-array)
RUNX1-MLYCD	1	65	ETV6-RUNX1	No	Yes (RUNX1)	RUNX1	21q22.12	Transcription regulation	MLYCD	16q23.3	Receptor binding	??,X?,der(11)t(X;11),t(12;21)(p13;q22),+der(21)t(12;21) (based on FISH)	7	Not performed	No
NXF1-GANAB	1	87	ETV6-RUNX1	No	No	NXF1	11q12.3	mRNA transport	GANAB	11q12.3	Glycosidase	46,XY,del(6)(q14q22),del(6)(q24q27),dup(8)(q13q24),der(12)t(12;21)(p13;q22),del(13)(q13q31),ider(21)(q10)t(12;21) (partly based on FISH)	119	Not performed	Yes (SNP-array)
FAM65B-VPS54	1	99	ETV6-RUNX1	No	No	FAM65B	6p22.3	Protein binding	VPS54	2p14	Protein transport	46-47,XX,der(2)t(2;5)(p13;q13),del(4)(q11),del(5)(q13),der(6)t(2;6)(p13;p22),-9,del(12)(p11),der(12)t(4;12)(q11;p12),?add(13)(q?),-15,+21,der(21)t(12;21) (partly based on FISH)	28	Not performed	Yes (concordant with karyotype)
CRAMP1L-CLCN7	1	114	ETV6-RUNX1	No	No	CRAMP1L	16p13.3	DNA binding	CLCN7	16p13.3	Ion transport	??,X?,t(12;21)(p13;q22) (based on FISH)	22	Not performed	Yes (SNP-array)
CUX1-AFP	1	129	ETV6-RUNX1	No	No	CUX1	7q22.1	Transcription regulation	AFP	4q13.3	Metal binding	46,XX,t(12;21)(p13;q22) (based on FISH)	5	8	Yes (MP-WGS)
RUNX1-LIPA	1	129	ETV6-RUNX1	No	Yes (RUNX1)	RUNX1	21q22.12	Transcription regulation	LIPA	10q23.31	Hydrolase		24	3	Yes (MP-WGS)
INO80-EXD1	2	138	ETV6-RUNX1	No	No	INO80	15q15.1	Transcription regulation	EXD1	15q15.1	Hydrolase	46,XY,t(12;21)(p13;q22)/46,idem,add(12)(p13) (partly based on FISH)	43	Not performed	No
ARL11-RNASEH2B	1	138	ETV6-RUNX1	No	No	ARL11	13q14.2	GTP-binding	RNASEH2B	13q14.2	Ribonuclease		140	Not performed	Yes (SNP-array)
RUNX1-SUMO2P13	1	180	ETV6-RUNX1	No	Yes (RUNX1)	RUNX1	21q22.12	Transcription regulation	SUMO2P13	6p22.3	Pseudogene	47-48,XY,add(12)(p11),t(12;21)(p13;q22),+21 (partly based on FISH)	3	3	Yes (MP-WGS)
RUNX1-KRR1	1	189	ETV6-RUNX1	No	Yes (RUNX1)	RUNX1	21q22.12	Transcription regulation	KRR1	12q21.2	RNA-binding	52,XY,+X,+4,der(6)t(6;12)(p1?2;q15),add(8)(p?21),+9,+10,del(12)(q15),der(12)t(6;12)(p1?2;p13)ins(12;21)(p13;q22),+der(21)t(12;21)(p13;q22)x2 (partly based on FISH)	23	Not performed	No
IKZF1-CDK2	1	64	ETV6-RUNX1-like	No	Yes (IKZF1)	IKZF1	7p12.2	Transcription regulation	CDK2	12q13.2	Kinase	46,XY,del(1)(q21),-7,-12,+mar,inc	35	Not performed	No
SMARCA2-VLDLR	1	108	High hyperdiploidy	No	No	SMARCA2	9p24.3	Transcription regulation	VLDLR	9p24.2	Receptor	52-59,XY,+X,+X,+4,+5,+8,+10,der(13;14)(q10;q10)c,+14,+17,+18,+20,+21,+21,+22	12	Not performed	No
IGK-ETV6	1	146	High hyperdiploidy	No	Yes (ETV6)	IGK	2p12	Immunoglobulin kappa chain	ETV6	12p13	Transcription regulation	56,XY,+X,?del(2)(q11),+4,+5,+6,del(6)(q21),+8,?add(11)(p15),+14,del(14)(q23),+17,+19,+20,+21,+21,+22	2	Not performed	No
SMARCA4-DHPS	1	175	High hyperdiploidy	No	No	SMARCA4	19p13.2	Transcription regulation	DHPS	19p13.2	Transferase	55,XY,+X,+4,+6,+10,+14,+der(17)t(17;19)(q?;?)del(17)(p11.2.p13.2),+18,der(19)t(17;19)(q?;?)+21,+21 (partly based on FISH)	25	Not performed	Yes (SNP-array)
*This out-of-frame fusions could not be confirmed at the DNA level using MP-WGS and could represent a subclonal or a transcriptional event.
