# Supplementary material for: Identification of ETV6-RUNX1-like and DUX4-rearranged subtypes in paediatric B-cell precursor acute lymphoblastic leukaemia
Source: Nat Commun. 2016 Jun 6;7:11790. doi: 10.1038/ncomms11790 (PMC4897744; doi:10.1038/ncomms11790)
Supplement: Supplementary Data 11 — Read coverage and mutations detected in hotspot regions of 16 genes in RNA-seq data from the 195 pediatric BCP ALL cases. [file ncomms11790-s12.xlsx]

## Sheet: Supp. Data 11
Supplementary Data 11. Read coverage and mutations detected in hotspot regions of 16 genes in RNA-seq data from the 195 pediatric BCP ALL cases
	BRAF p.G469	CDKN2A p.A40-Y44	CDKN2A p.R80	CREBBP p.R1446		CREBBP p.Q1500	CREBBP p.S1887	CRLF2 p.F232		FBXW7 p.E192A	FBXW7 p.R465-R473		FBXW7 p.R473-R479	FLT3 p.D835-I836		FLT3 p.N676		IDH1 p.R132	IL7R p.G236-R267		IL7R p.S185	JAK1 p.L624-L633	JAK1 p.A634-V658	JAK1 p.S703-L705	JAK1 p.E706-R724	JAK1 p.V889-E897	JAK2 p.L681-R683	JAK2 p.R867-T875		JAK2 p.L925-P933	KRAS p.G12-G13		KRAS p.L19	KRAS p.Q61	KRAS p.K117	KRAS p.A146	NRAS p.G12-G13		NRAS p.Q61		PAX5 p.G24-V26		PAX5 p.P80		PTPN11 p.N58-E76		PTPN11 p.V490	PTPN11 p.P491-Q510
Case	Median cover	Median cover	Median cover	Median cover	Mutation (VF%)	Median cover	Median cover	Median cover	Mutation (VF%)	Median cover	Median cover	Mutation (VF%)	Median cover	Median cover	Mutation (VF%)	Median cover	Mutation (VF%)	Median cover	Median cover	Mutation (VF%)	Median cover	Median cover	Median cover	Median cover	Median cover	Median cover	Median cover	Median cover	Mutation (VF%)	Median cover	Median cover	Mutation (VF%)	Median cover	Median cover	Median cover	Median cover	Median cover	Mutation (VF%)	Median cover	Mutation (VF%)	Median cover	Mutation (VF%)	Median cover	Mutation (VF%)	Median cover	Mutation (VF%)	Median cover	Median cover	Mutation (VF%)
Case 1	2	0	6	8		27	25	7		19	22		20	119		55		5	7		10	21	24	33	28	30	6	12		6	4		5	6	7	3	7		10		270		204		3		5	5
Case 2	14	4	38	39		87	128	0		146	159		155	60		48		26	19		19	78	81	113	105	55	16	30		17	41.5		42	27	14	33	92		60		140		176		78		60	65
Case 3	22	4	49	24		103	150	0		39	36.5		35	84		60		7	6		7	63	54	89	79	51	6	18		11	27.5		28	19	20	14	183		129		57		67		41		32	31
Case 4	11	30	130	62		110	107	132		42	32.5		34	39		40		32	44		43	143	120	204	162	111	10	23		9	31.5		32	22	11	24	75		44		59		108		63		56	60
Case 5	15	0	0	20		52	79	3		138	180.5		184	66		51		32	34		36	137	139	221	185	116	10	15		11	26.5		30	21	9	24	92		58		33		55		53		52	61	c.A1517C:p.Q506P (50%)
Case 6	4	9	44	38		80	132	0		63	52		54	86		70		18	3		4	109	118	129	121	78	18	29		11	4.5		3	9	6	8	59.5		49		87		117		22		27	28
Case 7	6	0	16	19		24	59	0		21	27		27	466.5		388		60	32		46	69.5	82	92	81	52	19	42		19	10		10	3	9	9	31.5		20		94		102		32		26	32
Case 8	5	150	273	8		31	66	26		15	17		15	54.5		7		4	1		5	26	18	31	27	37	13	1		8	5		9	5	7	6	53.5		53		69		139		16		2	4
Case 9	5	0	6	16		44	74	0		8	19.5		20	114		62		17	18.5		30	92.5	113	195	151	109	9	17		8	28.5		26	27	17	18	82		50	c.A182T:p.Q61L (23%)	65		71		23		34	34
Case 10	3	1	41	14		35	38	0		6	6		6	56.5		62		24	11		11	50	51	75	66	92	13	15		6	10.5		12	14	9	6	46		35		115		110		24		20	21
Case 11	3	0	1	17		42	41	1		16	21		17	98		75		29	12		15	80	79	91	87	84	6	11		6	10		8	16	16	15	73.5		31		310		334		30		32	30
Case 12	0	21	160	9		26	15	2		3	1		1	102		58	c.A2027G:p.N676S (13%)	8	2		1	5	8	10	10	10	4	8		0	2		2	1	2	2	4		5		594		537		4		4	4
Case 13	8	26	79	12		26	46	0		23	6		7	92		32		21	7		9	76.5	87	127	109	74	8	19		6	2		3	2	8	7	17		22		172		226		8		4	3
Case 14	2	7	73	6		41	100	0		14	11		13	218.5		104		2	4		3	16	19	43	49	33	15	11		8	39.5		39	6	10	23	49.5		51	c.A183C:p.Q61H (37%)	54		93		22		8	13
Case 15	5	0	0	2		30	40	22		3	8		7	154		50		2	3		3	5	2	4	5	12	10	3		5	13		14	2	17	11	6.5		6		140		120		19		6	4
Case 16	0	1	10	1		7	2	4		0	2		3	127		48		7	5		1	0	1	7	8	9	3	7		2	0		0	0	1	0	3		2		363		294		1		0	0
Case 17	10	4	49	25		57	51	0		15	8		6	2		1		23	43.5		45	76	71	78	72	57	1	3		2	39		39	29	29	32	65.5		40		254		282		27		30	34
Case 18	11	0	4	26		46	92	4		51	50		46	90.5		81		25	7		10	43	50	58	54	41	12	20		10	16		21	19	14	17	37		41		19		31		35		51	52
Case 19	2	1	27	2		9	3	1		0	0		0	157		8		4	1		4	1	1	3	3	10	6	4		0	1		1	1	2	3	7		4		263		186		0		1	2
Case 20	9	0	15	25		37	62	0		7	21		16	620		528		23	7		4	72.5	86	110	93	89	11	20		17	29		33	30	16	20	58		34		17		33		45		68	59
Case 21	2	1	32	17		45	49	15		71	76		72	436.5		463		32	57.5		75	61	75	78	72	56	9	11		7	12		17	30	10	8	76.5		43		42		67		74	c.G226C:p.E76Q (37%)	72	66
Case 22	7	0	29	14		37	52	2		21	24		24	708.5		517		26	16		19	30	32	43	41	45	12	16		21	16		16	21	22	31	49		39		125		165		13		22	28
Case 23	3	1	8	6		30	47	0		16	37		30	144		123		11	25		32	46	45	81	65	53	4	9		11	16.5		16	7	10	19	40		20		28		45		27		30	29
Case 24	6	1	4	28		65	77	0		76	73		66	60.5		48		24	5		13	55	51	69	65	65	8	8		6	11		18	17	14	23	57	c.G34C:p.G12R (34%)	45		49		61		29		32	26
Case 25	10	8	50	31		56	77	128		77	83		74	126.5		146		33	51		47	69	75	112	103	57	11	31		14	19		19	19	18	27	74		57		50		99		65		42	48
Case 26	3	0	11	31		52	94	8		92	140		140	160		117		23	5		5	96.5	116	167	157	107	7	17		18	5		10	9	5	8	50		35		44		50		17		46	47
Case 27	3	0	40	7		9	9	1		37	38		36	425.5		266		16	15		16	32	35	33	24	32	6	19		11	6		6	2	3	8	15		16		54		41		4		6	7
Case 28	24	1	134	42		36	9	9		36	157.5		132	651		1172		40	38		57	154	271	279	260	406	30	31		2	26		24	8	28	11	176.5		56		163		83		33		82	63.5
Case 29	8	1	13	9		24	16	1		130	154		156	553.5		447		68	13		11	58	66	68	66	100	13	23		19	12		11	14	12	12	42		43		48		62		15		34	33
Case 30	1	3	142	28		29	45	0		15	9		8	35.5		35		10	22		26	68.5	71	80	73	88	7	11		8	3		4	2	3	5	30		39		40		34		7		17	13
Case 31	1	1	42	20		47	66	8		31	36		34	228		212		9	27		31	40	30	62	44	51	5	7		7	16		18	21	22	26	49		53		20		34		62		41	40
Case 32	25	13	134	66		170	182	0		101	92		83	53		31		27	37		49	168	176	308	244	130	5	16		13	24.5		31	27	15	28	145.5		87		241		287		97		91	77
Case 33	14	10	73	49		81	127	1		78	73		59	58		64		42	63		114	144.5	170	210	198	137	19	33		24	23.5		24	34	27	36	125.5	c.G35C:p.G12A (36%) c.G34A:p.G12S (13%)	76		82		119		91		70	67
Case 34	17	52	373	46		82	123	93	c.T695G:p.F232C (61%)	97	111		97	144.5		119		54	30		31	100	105	168	152	102	23	38	c.G2617A:p.D873N (21%)	21	25		27	16	14	16	83	c.G38T:p.G13V (12%)	46		98		127		90		88	83
Case 35	0	4	50	2		29	23	0		2	1		1	38.5		35		1	0		0	12	9	11	12	18	4	7		1	4		6	3	2	2	48		27		46		47		7		7	7
Case 36	1	2	35	10		30	29	0		21	35		28	283		209		24	5		14	43	38	81	70	48	13	24		22	6		8	9	7	9	42.5	c.G38A:p.G13D (52%)	24		14		31		6		20	14
Case 37	0	8	90	8		10	5	0		21	23		29	57		55		14	6		12	17	27	30	22	37	4	3		12	0		0	2	0	6	1		22		14		35		0		7	6
Case 38	0	4	31	0		4	7	0		12	24		23	599.5		168		2	1		0	8	9	4	4	12	5	1		11	1		2	1	4	2	7.5		1		137		139		0		0	0
Case 39	8	2	38	21		45	43	0		13	30		25	36		46		57	31		47	94.5	70	106	101	104	9	20		18	44.5		53	58	55	68	68.5		63		92		116		63		45	46
Case 40	3	1	0	14		76	209	44		18	20		22	53		40		5	2.5		1	82	72	116	114	39	3	17		12	17.5		22	5	9	7	241		173		46		70		36		52	41
Case 41	7	3	79	14		25	49	1		64	108		109	114.5	c.G2503C:p.D835H (16%)	89		9	10.5		11	58	41	71	84	68	3	10		12	3		5	9	4	4	29		34		47		54		12		20	16
Case 42	2	7	12	24		52	63	3		31	28		26	109.5		121		11	12		19	75	83	118	102	70	8	15		17	15		17	10	15	18	48		32		43		55		43		32	23	c.C1505T:p.S502L (45%)
Case 43	4	0	20	5		41	33	1		15	8		9	1		0		2	21		44	94	83	115	113	80	4	6		7	10.5		14	10	4	6	49		49		16		11		18		15	12
Case 44	17	2	45	15		43	116	0		18	15		15	207	c.A2504T:p.D835V (67%)	243		13	1		1	28	29	56	60	30	15	16		14	14.5		19	9	4	6	154.5		110		35		67		33		33	27
Case 45	0	0	0	17		30	40	0		29	34		30	22		17		41	29		43	123	117	165	134	114	6	280		172	24.5		24	18	8	19	52		46		215		231		25		21	22
Case 46	12	2	34	24		86	192	0		81	82		73	11		0		2	32		44	68	69	134	113	65	5	14		8	56.5		56	39	29	32	165.5		98		92		121		42		60	56
Case 47	5	0	6	25		51	88	0		45	34		28	10		4		43	18		22	86	83	144	117	96	2	20		10	11		15	12	19	10	54		39		72		134		42		42	37
Case 48	12	6	35	19	c.G4223A:p.R1446H (42%)	62	103	1		22	36		33	97.5		95		3	1		5	62	59	54	59	60	14	24		19	78	c.G35A:p.G12D (36%)	67	45	20	38	225.5		160		29		26		49		52	42
Case 49	4	3	34	1		6	15	11		7	4		3	199.5		68		21	20		7	26	26	30	36	47	7	25		27	6		6	6	6	10	9		8		73		102		1		1	2
Case 50	3	0	3	2		6	7	0		29	49		44	35		25		16	7		8	6	6	10	10	20	0	2		4	6		6	3	3	3	21	c.G34A:p.G12S (39%)	17		43		45		7		7	6
Case 51	9	29	40	0		1	6	0		54	45		41	39		25		76	17		11	44.5	37	109	107	55	15	16		17	6.5		8	6	10	6	54		32		23		13		6		14	18
Case 52	6	9	63	3		6	24	0		6	5		6	86		64		7	5		7	16.5	18	22	15	28	0	5		7	4		4	1	2	2	14		14		87		45		0		4	2
Case 53	1	0	17	3		7	9	0		0	3		2	24		9		2	0		0	2	3	10	7	7	2	4		2	0		1	0	4	4	12		11		130		143		2		0	0
Case 54	7	1	11	47		94	188	1		80	72		65	258.5		207		54	11		7	89	100	205	160	67	13	37		25	12.5		16	9	18	17	80	c.G35A:p.G12D (55%)	45		63		91		36		53	54
Case 55	1	0	1	2		6	6	0		11	9		8	115		97		10	0		1	16	17	42	31	19	8	16		4	7		5	4	6	4	113		85		39		31		15		18	21
Case 56	11	5	58	4		32	47	9		5	6		7	157		142		5	6		8	22.5	19	25	25	26	1	6		13	43.5		50	15	21	12	54		51		37		35		13		12	12
Case 57	13	3	48	11		15	48	1		11	8		10	13		13		19	15		18	44.5	33	53	37	42	13	21		14	16		24	18	17	15	64.5		54		24		22		27		12	14
Case 58	3	1	36	4		8	11	0		6	3		2	548.5	c.G2503C:p.D835H (17%)	359		33	6		6	19.5	13	21	21	22	6	15		11	2		3	3	3	4	18		14		73		95		8		6	6
Case 59	5	2	70	0		2	13	0		5	6		4	14.5		10		31	5		19	7	13	16	18	28	3	8		15	3		5	3	5	9	24.5		16		215		262		2		0	3
Case 60	4	0	0	0		1	2	0		1	9		9	17		4		6	0		0	0.5	0	3	1	6	3	1		1	0		0	3	9	5	2		3		6		2		0		0	0
Case 61	4	1	23	22		53	67	0		41	39		35	51.5		46		20	4		5	64	75	115	94	94	6	10		10	13		17	11	4	2	39		42		32		51		27		24	23.5
Case 62	11	5	40	21		110	217	0		36	38		37	147.5		96		13	5		4	156.5	149	200	161	78	12	36		25	13.5		15	10	11	16	132		93		42		89		49		33	36.5
Case 63	7	0	19	9		10	47	0		22	42		39	32		20		28	13		20	29	28	45	31	23	3	4		3	8		13	6	9	11	25		25		77		91		1		8	6
Case 64	11	1	18	46		48	84	0		42	44		34	35		30		42	24		32	135.5	134	180	181	117	20	30		20	15		18	9	7	10	47		38		90		141		25		24	23
Case 65	5	1	65	19		29	59	0		35	54		49	31		30		10	42.5		56	73	81	123	114	68	2	8		12	9		10	8	8	12	59.5		32		54		92		13		23	26
Case 66	10	0	16	4		28	54	0		62	61		55	8		16		4	7		13	26	17	41	38	27	3	4		10	24		29	24	16	19	106.5		94		66		79		30		26	21
Case 67	9	4	28	9		40	113	0		15	10		13	75		79		19	6		10	34.5	39	78	74	29	9	12		4	12		17	10	7	9	121	c.G34A:p.G12S (20%)	83		68		77		50		62	47
Case 68	4	1	36	6		11	8	0		29	41.5		37	55		36		13	37		43	38	39	41	47	53	2	4		2	14		14	6	1	4	7		19		102		65		4		8	7.5
Case 69	10	9	52	21		45	56	1		18	15		12	562.5		585		59	17		15	58	65	99	90	58	10	14		13	31		39	34	18	28	155.5		94		159		199		83		94	84
Case 70	16	11	13	30		98	158	394		203	210		208	71.5		54		71	34		56	180	202	309	272	118	11	34		22	22		23	28	11	20	100.5	c.G38A:p.G13D (15%)	57		57		102		69		74	79
Case 71	10	8	65	41		72	183	0		58	81		79	111		89		10	54		52	79	78	143	122	77	11	7		4	22.5		29	15	7	9	82		58		46		67		37		41	25
Case 72	13	0	0	29		79	100	0		96	79		82	160.5		142		49	50		73	130	138	252	210	86	2	15		2	28		35	36	32	37	148.5		79		148		158		72		44	51
Case 73	11	6	61	28		79	78	8		157	190		170	165		182		33	70	c.729delAinsGGAGGGTTGT:p.L243_T244insEGC (25%)	93	162.5	164	277	237	154	16	24		13	38.5		49	34	12	26	115		62		49		81		68		75	69
Case 74	5	7	61	7		25	30	0		30	37		30	193		169		16	4		4	23	20	24	32	37	7	17		16	4		5	9	8	8	28		36		64		45		18		5	7
Case 75	4	1	10	3		6	25	0		5	6		5	162		75		21	0		1	25.5	25	57	50	59	3	10		15	1.5		2	3	2	2	20		10		82		100		2		1	1
Case 76	10	0	0	27		92	139	0		46	56.5		48	174		139		11	7		13	79	83	148	141	92	4	12		5	17		20	8	12	30	131	c.G35C:p.G12A (36%)	57		127		159		48		54	50
Case 77	44	0	1	21		128	261	2		35	26		22	19		16		5	13		11	125	123	172	168	74	14	32		28	53		54	35	38	38	201		128		31		34		72		46	52
Case 78	16	3	42	13		79	220	3		25	26		24	108.5		149		15	4		5	42	38	78	66	34	13	30		25	50		52	42	47	47	240.5	c.G34T:p.G12C (14%) c.G35A:p.G12D (17%)	165		30		45		70		48	44
Case 79	1	11	26	3		7	30	49		51	159		150	47.5		15		18	8		8	29	26	75	65	53	2	8		6	7		9	4	6	2	10		7		64		60		5		4	4
Case 80	13	0	5	8		39	85	0		26	21		24	27.5		31		3	0		0	35	29	56	42	37	8	8		7	10		11	6	11	14	136		135		18		19		50		31	22
Case 81	4	0	0	4		60	119	12		29	27		24	52.5		53		15	2		1	45	54	80	68	59	9	13		7	62		59	49	47	70	293.5	c.G38A:p.G13D (32%)	193		114		252		48		57	49
Case 82	7	5	46	16		63	127	2		39	47		43	167		252		16	3		3	40.5	33	57	54	42	9	24		20	56		62	50	36	50	227		162		30		43		49		36	37
Case 83	10	1	80	53		105	85	0		39	30.5		38	18		22		31	201		292	134.5	131	194	198	165	16	18		12	48.5		58	87	83	104	64.5		89		272		352		80		96	94
Case 84	1	14	159	0		12	8	0		11	24		22	49		21		15	2		4	17	15	41	37	44	4	9		14	3		3	1	0	5	18		13		129		103		2		2	3
Case 85	7	5	109	48		98	154	82		136	128		120	34		41		20	66		57	156	171	276	244	142	5	11		15	24		23	17	14	16	101		58		109		142		55		76	72
Case 86	6	0	6	10		30	24	1		84	118		109	163		130		18	9		16	34	38	35	38	59	15	32		29	8.5		9	14	10	11	38		18		32		36		7		18	15
Case 87	10	7	41	41		105	106	0		107	75		78	66		66		41	12		11	78.5	81	123	110	75	12	27		15	43.5		42	35	23	30	78		49		96		132		67		55	50
Case 88	14	239	572	19		44	62	0		18	12		12	47		25		103	96		150	101.5	109	173	153	72	21	39		17	37		37	30	24	23	99.5		68		51		131		79		74	77.5
Case 89	16	4	71	41		88	115	0		172	242		217	102.5		82		29	47		64	151.5	150	248	219	166	8	21		14	21		23	18	17	24	71.5		64		174		186		56		54	56.5
Case 90	6	2	0	18		48	67	0		13	26		24	23		18		6	10		12	47.5	44	64	64	62	9	9		9	16	c.G436A:p.A146T (67%)	19	12	15	17	87.5		65		56		70		22		27	25
Case 91	1	0	14	3		2	4	0		0	7		4	8		6		15	1		1	7	5	7	10	18	6	4		4	0		0	0	6	7	2		3		31		32		1		0	0
Case 92	2	0	0	21		35	72	0		21	21		24	35		25		15	1		3	28	25	35	30	34	7	11		6	6		6	3	4	8	19		14		32		43		8		16	11
Case 93	4	3	23	14		24	44	0		17	25		22	39		39		14	9		12	38	41	66	51	41	7	10		8	3		4	2	9	11	31		22		92		80		8		7	9
Case 94	18	0	3	37		53	119	0		13	12		14	2		0		38	3		2	121	106	263	201	115	3	3		6	27.5		29	27	14	15	75		65		26		53		41		54	54
Case 95	19	1	6	11		99	179	0		3	4		4	1		2		3	0		4	45	49	86	72	53	5	5		1	45		42	25	22	19	90.5		50		7		11		33		25	28
Case 96	10	9	33	27		67	79	3		32	43		42	306		285		55	72.5		89	106.5	122	168	150	121	19	28		31	33.5		32	31	26	23	130		78	c.A183C:p.Q61H (17%)	92		112		114		107	87
Case 97	6	4	21	24		23	27	6		53	70	c.1058dupA:p.E471fs (10%)	74	294		326		23	10		15	62	59	56	57	79	19	12		11	6.5		7	9	10	18	25		23		95		105		17		22	19
Case 98	18	1	0	19		72	85	0		15	15		13	1		2		1	13		13	77	72	98	78	88	10	11		26	28		29	29	16	32	39.5		42		7		13		25		14	14
Case 99	35	1	13	3		26	47	0		10	9		8	12		9		1	1		0	20	13	22	23	23	2	0		0	26		30	16	15	15	78		78		17		19		42		2	4
Case 100	15	0	2	40		85	112	0		52	61.5		59	252.5		234	c.C2028A:p.N676K (68%)	45	87		110	226.5	235	277	265	145	12	20		18	34		45	36	21	31	162.5		91		599		715		101		67	73
Case 101	9	16	30	28		54	58	0		125	128		127	315.5		274		99	40		59	121	132	189	166	114	8	22		8	29		36	16	24	22	132	c.G35C:p.G12A (61%)	83		53		84		74		69	72.5
Case 102	7	0	19	21		58	60	0		20	9		9	195		217		29	54		52	81	92	146	123	87	5	23		9	27.5		24	14	7	11	134		81		166		221		49		62	55
Case 103	14	6	13	23		46	38	0		23	25		23	22		12		16	101		123	115	133	173	169	124	15	26		32	25		29	35	20	24	89		85		16		23		22		25	28.5
Case 104	2	1	11	1		3	0	3		12	35		45	134		44		12	1		1	4	3	6	8	13	5	10		7	2		1	1	1	2	13		3		77		86		0		4	2
Case 105	4	0	0	1		8	7	0		4	4		2	52		68		1	0		0	9	8	12	11	11	0	3		2	10		10	4	5	5	127		111		23		24		23		4	7
Case 106	8	0	1	8		19	29	3		35	27		25	107		101		11	44.5		46	75.5	75	92	79	61	4	10		9	67		74	47	24	43	229	c.G35A:p.G12D (39%)	135		14		19		43	c.C218T:p.T73I (35%)	51	48
Case 107	40	4	28	43		158	161	33		7	7		4	41		87		4	5		2	121	129	150	136	118	4	9		2	81.5		78	91	67	92	266		193		108		151		75		62	54
Case 108	16	5	9	17		91	118	1		166	124.5		117	96		120		6	0		0	33	28	69	58	30	8	5		17	51		52	21	18	19	195.5		139		43		49		65		60	59
Case 109	1	4	131	4		15	5	106		32	40		40	49.5		45		3	11		7	11	7	10	10	10	4	4		5	7		7	3	2	3	26.5		11		43		46		11		12	10
Case 110	10	1	22	14		35	35	3		54	41		40	390.5		415		11	26		46	59	62	75	71	52	6	14		6	24		27	22	18	24	155	c.G35A:p.G12D (26%)	115		46		64		85		91	81.5
Case 111	2	9	106	1		8	23	0		6	18.5		18	56		23		8	4		2	17.5	17	18	23	27	4	6		5	4		4	2	0	0	20		14		425		337		2		0	1
Case 112	2	7	76	2		10	7	0		9	7		8	95.5		96		13	15		15	29	34	48	47	40	0	3		0	5		8	4	2	5	131	c.G38A:p.G13D (52%)	76		9		13		48		38	34
Case 113	6	2	41	7		35	24	0		17	18		16	58.5		50		10	18		17	116	114	162	144	112	11	9		9	19.5		19	12	11	13	92		61		16		31		27		41	36
Case 114	5	19	155	91		168	87	1		59	92		83	54		36		8	13		16	95	88	99	102	85	4	8		8	29.5		28	9	9	23	44.5		39		107		125		27		22	22
Case 115	14	3	45	29		60	59	0		28	19		17	304.5		316		97	124		180	82	84	134	117	88	19	17		12	45		54	42	42	41	131.5		102		167		194		96		99	86.5
Case 116	28	0	8	47		93	128	0		45	51		45	4		9		54	275		348	253	267	380	331	259	23	58		37	56		61	46	45	52	135		87		68		103		84	c.G181T:p.D61Y (10%)	90	85
Case 117	2	15	65	39		56	80	2		39	41		42	54		54		18	76		80	134	156	183	176	140	8	19		16	15.5		16	15	16	20	45		47		85		91		16		34	24
Case 118	7	4	15	9		18	24	0		60	62		53	18.5		21		14	19		21	57	59	81	74	59	5	9		8	3.5		5	4	2	6	47		37		66		58		36		26	24
Case 119	0	2	24	19		41	27	12		18	27		26	395		336		18	5		11	29.5	27	38	34	55	14	14		17	6.5		10	8	9	13	16		18		55		41		11		14	19
Case 120	3	11	35	2		10	3	2		3	6		6	453		452		36	22		34	26	28	26	27	30	9	14		9	4		5	14	17	15	18		19		27		28		16		12	17
Case 121	4	1	13	4		13	9	0		20	22		22	10		7		8	57		75	107.5	107	132	144	166	10	7		9	9		12	12	12	16	29		38		23		19		12		6	6
Case 122	7	5	58	5		30	31	77	c.T695G:p.F232C (97%)	43	31		29	216		209		13	1		3	44	31	59	51	76	16	8		10	38.5		44	23	48	35	70.5		107		20		28		80		18	20
Case 123	16	3	43	67		81	155	0		38	35		34	26		19		42	28		26	103	78	170	155	61	10	16		8	15		14	20	9	10	50.5		46		105		132		32		53	43
Case 124	3	4	16	10		26	11	0		11	6		7	16		13		12	10		12	33	33	35	43	35	16	8		14	9.5		9	10	6	13	65.5		49		73		60		39		21	17
Case 125	24	0	5	18		86	116	0		54	59		53	70		67		15	1.5		0	60	62	86	74	76	21	20		8	47.5		47	38	26	39	136		113		47		49		57		45	42
Case 126	7	1	36	47		68	33	0		112	103		97	91.5		66		26	37		58	67	56	80	79	112	6	4		9	8		7	10	10	14	29		49		82		99		33		30	31
Case 127	14	0	13	44		76	95	0		23	26		22	196.5		180		62	46		63	184	195	297	271	147	15	29		19	35		38	21	22	28	139.5		103		118		204		68		59	64
Case 128	11	0	28	12		59	99	0		10	7		6	12		3		17	7		14	81	95	121	98	60	3	5		7	37.5		40	22	25	24	176	c.G34A:p.G12S (14%)	129		12		25		51		23	27
Case 129	11	38	199	11		28	29	0		67	63		63	118.5		115		35	81.5		97	84.5	105	151	111	93	5	10		7	22.5		22	23	19	26	234		172		75		79		60		62	60.5
Case 130	11	6	45	12		49	103	3		29	23		19	165		143		10	6		18	36	45	67	57	37	8	22		10	18		18	8	9	10	121.5	c.G37C:p.G13R (12%)	83		28		61		32		45	42.5
Case 131	7	6	39	23		51	86	0		38	43		42	165.5		100		19	5		4	94	97	147	129	92	7	5		15	5		5	5	8	3	34		20		117		155		12		16	17
Case 132	11	2	7	31		61	109	0		157	154		143	26		37		28	35.5		63	123.5	138	174	166	94	15	27		14	16		23	20	12	27	115		77		112		162		57		88	75
Case 133	9	0	2	7		68	48	0		12	12		16	12	c.G2503C:p.D835H (57%)	23		1	1		0	52.5	52	65	66	79	1	4		3	18		21	22	26	25	222.5		206		54		102		70		29	35
Case 134	2	0	28	12		36	44	0		27	27		24	15.5		26		15	18		25	49	57	60	60	54	3	18		9	14		16	9	9	8	27		23		71		111		10		13	18
Case 135	4	21	87	8		21	29	6		3	0		0	71		65		14	5		9	9	19	17	17	19	1	3		6	5		7	3	5	6	19		31		113		114		10		22	18
Case 136	8	5	86	68		87	155	0		21	12		16	103		110		22	25		46	68	67	97	74	58	8	9		10	19		18	16	21	20	63.5		32		76		123		34		42	39
Case 137	9	20	86	14		50	44	4		24	32		27	151.5		125		34	55		50	90.5	87	102	90	85	7	12		13	7		6	16	13	14	39		33		21		33		29		36	34
Case 138	0	7	30	6		17	31	1		7	12.5		15	26		21		6	8		6	29	24	48	44	42	0	3		2	4		3	3	4	2	13		8		76		105		5		3	3
Case 139	8	13	9	31		56	76	0		24	15		17	81.5		86		9	10		8	51	48	65	68	39	5	12		9	35.5		42	46	26	39	83.5		70		83		105		39		28	19
Case 140	6	2	66	26		62	78	0		15	14.5		18	9		10		8	35		34	54	55	98	90	42	2	6		2	5		6	14	5	9	36		28		99		149		7		19	22
Case 141	9	0	4	34		56	102	0		20	19		17	42		56		59	173.5		192	105	106	136	132	117	8	17		9	62		67	75	62	78	113.5		73		172	c.T77G:p.V26G (81%)	172		72		85	68
Case 142	8	4	27	25		66	102	0		32	34		32	33		10		62	14		17	70.5	89	118	105	94	20	39		34	23		21	20	6	10	48		40		33		36		22		28	27
Case 143	61	22	76	19		84	130	0		17	10		10	3		1		4	23		36	142.5	171	227	212	157	6	7		4	64.5		65	85	51	76	301		174		55		95		127		64	57
Case 144	7	0	0	6		25	39	46		31	41		36	19.5		34		10	4		5	28	23	22	22	29	17	13		15	41		37	29	14	30	140.5		102		28		27		28		24	27
Case 145	12	7	40	7		33	80	76		20	20		18	55		49		18	9		9	43	49	59	54	42	11	9		11	79.5		89	77	45	55	177.5		131		34		36		62		58	54
Case 146	8	9	26	18		43	60	1		24	31		32	278.5		260		26	37		59	53	45	36	44	47	8	23		11	15		16	24	16	17	68.5		55		50		64		53		41	43
Case 147	16	10	35	33		28	32	2		23	35		37	158		227		30	38.5		35	123.5	111	90	87	93	21	19		12	8.5		12	18	14	22	75	c.G35T:p.G12V (11%)	80		29		42		79		57	59
Case 148	13	1	3	65		184	109	17		51	42		37	166		182		25	74		79	194	175	275	270	195	10	19		14	28		36	24	19	32	52		58		49		62		75	c.G205A:p.E69K (50%)	62	57.5
Case 149	9	2	10	26		114	100	2		14	16		17	24		22		3	7.5		6	35.5	40	58	60	45	5	6		0	7.5		6	3	3	1	64		46		84		119		21		7	8
Case 150	24	1	3	97		132	128	188		38	23		26	46.5		34		29	15		10	200.5	182	319	322	163	8	19		19	25		29	18	13	25	92		54		91		140		82		77	68
Case 151	2	2	10	28		64	50	1		35	31		27	175		148		22	4		0	94	92	121	114	86	6	9		10	13		17	5	2	3	35.5		26		46		70		29		25	27.5
Case 152	2	0	8	15		53	89	0		10	3		3	316.5		174		24	26		29	65	74	108	83	59	3	18		16	26.5		30	20	16	44	48.5		32		185		240		18		13	13
Case 153	25	3	63	26		97	145	1		28	40		39	43		61		14	3		4	68	65	111	95	72	4	20		12	32		37	17	21	24	93		63		34		43		49		22	23
Case 154	5	38	188	18		28	28	1		31	26		23	4		3		18	27		24	97.5	109	148	147	131	8	15		10	18		19	19	11	27	30		25		20		46		11		14	14
Case 155	16	5	42	26		130	151	0		14	16		15	20.5		12		3	1		3	85	79	132	120	85	5	6		0	8		9	6	3	4	108.5		70		42		48		56		16	18
Case 156	3	5	47	58		100	107	2		30	41.5		38	113.5		120		25	111		128	92.5	99	104	88	91	2	6		5	9		16	27	27	28	47		39		389		567		35		29	22.5
Case 157	8	0	41	6		53	119	0		3	6		5	5		4		2	4		4	18	20	24	22	17	7	5		3	23		23	13	15	19	92		93		149		162		36		14	14
Case 158	4	2	9	50		77	91	5		331	427		379	104		104		58	18		18	121	125	247	188	116	21	37		17	23	c.G35A:p.G12D (35%)	21	20	8	14	90		68		37		48		77		110	102
Case 159	5	10	81	30		64	122	11		18	17		14	198	c.A2504T:p.D835V (12%)	167		26	18		19	73	80	121	110	93	11	7		3	7		10	11	18	14	57.5		34		137		153		40		46	46.5
Case 160	18	0	29	10		102	124	0		16	13		15	15		19		10	5		10	37	31	73	61	44	6	12		14	45.5		53	35	35	46	146.5		206		170		215		54		33	23
Case 161	3	4	10	22		33	29	78		16	37		28	81		66		16	22.5		24	55.5	53	89	73	75	5	8		14	8		12	14	12	13	31		30		79		81		23		19	18
Case 162	3	3	35	24		30	43	2		93	134		120	157		145		51	11		18	22	34	62	63	33	4	7		11	6		7	6	8	12	43		22		50		50		19		22	22
Case 163	6	0	1	20		45	88	1		14	7		7	342.5		282		37	21		27	49	54	65	51	49	8	19		17	14		19	12	14	11	43		39		135		175		16		20	17.5
Case 164	0	2	41	10		29	23	11		39	32		35	66.5		48		4	40		35	30	29	54	49	45	6	2		2	7		8	10	6	10	26		19		64		68		4		8	7
Case 165	2	1	142	49		63	128	0		20	26		30	6.5		8		34	69		89	107.5	110	139	127	92	5	3		4	14		12	18	8	15	42.5		31		200		247		29		26	23
Case 166	4	0	0	8		33	23	0		12	9		12	22		28		6	2		0	19	13	17	17	29	2	5		4	5		7	7	4	13	19		47		55		47		14		6	5.5
Case 167	10	3	153	87		121	268	0		26	30		24	168		138		19	17		37	121	130	205	168	132	11	14		4	23		28	18	8	9	91	c.G38A:p.G13D (24%)	82		260		382		37		37	34
Case 168	4	0	1	12		13	5	0		21	35		31	34.5		38		11	5		11	23	17	19	18	22	2	1		4	3		4	2	5	6	29		22		113		87		5		7	5
Case 169	5	2	15	20		35	31	0		74	87		79	25		25		46	1		1	67	52	103	95	77	2	12		9	4		3	13	5	6	42.5		34		40		34		26		20	21
Case 170	3	0	54	30		59	40	0		14	4		3	80		85		20	12		23	72.5	51	62	65	73	2	0		0	13		16	17	10	22	55		85		204		265		29		18	20
Case 171	17	17	85	59		99	98	0		95	70.5		63	38		30		41	61		67	123.5	140	143	133	104	9	9		4	13		14	20	14	24	80		62		110		131		35		30	27
Case 172	7	2	1	41		69	36	2		20	18		15	371		389		36	37.5		67	100	100	161	168	138	17	15		21	21		27	28	30	26	85.5		103		36		98		107		67	72
Case 173	5	1	11	18		24	18	0		2	5		4	22		16		61	6		4	71.5	62	55	62	78	22	27		25	8		8	8	8	12	14.5		18		10		13		8		5	4
Case 174	22	0	57	2		52	88	0		7	4		4	0		0		0	0		2	22	21	39	39	32	1	1		2	43.5		47	44	41	45	38.5		31		102		149		22		14	11
Case 175	3	1	24	14		33	54	3		21	10		8	83		40		25	4		1	58.5	65	118	95	59	10	18		13	6		7	2	2	4	39		31		46		94		7		9	10
Case 176	4	14	75	25		75	69	0		47	87		82	22		25		19	7		6	114.5	130	183	162	121	5	11		15	3.5		4	1	2	6	29.5		30		85		128		18		20	21.5
Case 177	4	2	56	19		39	20	0		10	3		4	533.5		472		46	12		9	48.5	50	68	61	77	10	6		11	4.5		5	7	12	11	19		26		75		83		27		21	22
Case 178	2	0	69	11		38	31	1		30	31		32	67.5		51		8	9		14	51	59	71	58	78	4	4		8	13		17	7	13	10	41.5		37		41		59		14		14	16
Case 179	4	11	95	17		36	30	0		13	16		14	6		8		10	2		3	55.5	50	40	49	74	3	8		3	7.5		9	11	10	9	31		28		86		81		22		13	14
Case 180	4	5	38	42		58	62	0		47	72.5		71	117		112		21	18		24	71	73	96	85	113	7	5		4	8		8	10	4	9	51		47		47		72		23		31	28
Case 181	19	5	8	16		74	66	0		43	44		38	165		170		8	6.5		11	36.5	37	61	57	46	8	25		11	25		27	17	21	16	117		115		21		30		33		34	38
Case 182	8	2	34	33		94	65	38		81	133		122	118		88		27	50		89	91	83	158	156	96	9	22		18	11.5		14	12	6	14	64.5		58		29		40		45		49	40
Case 183	8	0	8	12		47	16	0		71	49		45	9		9		5	14		33	34	34	36	31	36	5	5		5	22.5		24	30	31	36	68.5		85		99		94		25		12	12
Case 184	7	0	0	24		31	12	65		8	10		11	67.5		118		33	69		124	100	96	145	130	132	26	19		17	31		33	64	53	70	102		127	c.C181A:p.Q61K (39%)	111		114	c.C239G:p.P80R (98%)	114		67	71.5
Case 185	4	2	24	24		52	26	0		23	36		35	53		60		15	8		16	39	35	38	40	53	7	11		8	5		5	5	6	6	36		43		66		37		64		18	22
Case 186	9	15	114	56		134	269	0		107	83		78	58		23		20	112		122	248.5	249	346	321	144	8	21		8	20		20	13	16	12	117		95		95		149		68		86	85
Case 187	6	0	15	24		41	43	0		25	33.5		33	20.5		13		19	7		9	45.5	46	55	48	88	14	9		8	8.5		8	13	15	12	19		29		87		82		8		14	10
Case 188	2	0	27	31		33	38	9		27	42		38	147		158		31	12		21	37	41	43	38	50	7	24		17	9		8	11	17	16	34.5		33		68		51		30		29	31
Case 189	14	7	52	45		86	145	2		91	88		83	103		92		44	43		73	193.5	178	319	291	149	11	36		37	37		35	30	19	28	111		83		146		215		63		75	76
Case 190	3	18	102	52		63	74	0		69	66		64	24.5		11		19	36		45	73	68	112	109	118	1	2		1	2		6	7	7	6	41.5		31		241		282		35		27	27
Case 191	7	2	20	36		69	61	5		61	65.5		65	93		95		31	6		11	73	65	111	103	96	13	23		6	16		13	13	11	8	74		47		36		58		51		50	45
Case 192	8	0	62	48		87	102	0		7	13		11	1		3		20	43		75	83	93	134	109	69	2	0		3	16		18	21	22	23	51		53		219		320		27		43	46
Case 193	13	6	86	44		85	62	0		86	114		121	41		51		19	34		50	130	119	123	117	124	11	13		7	14		11	17	21	23	67		79		186		195		51		37	48
Case 194	20	0	0	8		14	14	0		11	15		19	22		6		1	37		67	75.5	72	72	69	55	15	51		7	8		11	14	12	6	61		59		32		32		27		17	17
Case 195	12	9	91	37		47	91	0		23	24		24	23		26		32	67.5		78	98.5	107	150	134	71	5	16		4	40		44	38	26	29	124		77		228		364		61		58	57
Abbreviations: VF, variant fraction
[truncated: 4 more columns]
